# Supplementary material for: In Silico Prediction and Selection of Target Sequences in the SARS-CoV-2 RNA Genome for an Antiviral Attack
Source: Viruses. 2022 Feb 14;14(2):385. doi: 10.3390/v14020385 (PMC8880226; doi:10.3390/v14020385)
Supplement: Supplementary file 1 [file viruses-14-00385-s001.zip]

Archive with 6 entries (6 files):
- Supplemental Table S1-viruses_MH2.xlsx
- Supplemental Table S2-viruses_MH.xlsx
- Supplemental Table S3-viruses_MH.xlsx
- Supplemental Table S4-viruses_MH2.xlsx
- Supplemental Table S5-viruses_MH.xlsx
- Supplemental Table S6-viruses_MH2.xlsx
