# Supplementary material for: In Silico Prediction and Selection of Target Sequences in the SARS-CoV-2 RNA Genome for an Antiviral Attack
Source: Viruses. 2022 Feb 14;14(2):385. doi: 10.3390/v14020385 (PMC8880226; doi:10.3390/v14020385)
Supplement: Supplementary file 1 [file viruses-14-00385-s001.zip › Supplemental Table S1-viruses_MH2.xlsx]

## Sheet: Hoja1
Supplemental Table S1. SARS-CoV-2 genome sequences available in the GISAID database
Variant	Virus name	Accession ID in GISAID
-	Wuham-Hu-1/China/2019-Dec or 2019-nCoV (Wuhan)	MN908947*
	hCoV-19/Australia/NSW01/2020	EPI_ISL_407893
	hCoV-19/Australia/NSW02/2020	EPI_ISL_408976
	hCoV-19/Australia/NSW03/2020	EPI_ISL_408977
	hCoV-19/Australia/NSW04/2020	EPI_ISL_417030
	hCoV-19/Australia/NSW05/2020	EPI_ISL_412975
	hCoV-19/Australia/NSW06/2020	EPI_ISL_413213
	hCoV-19/Australia/NSW07/2020	EPI_ISL_413214
	hCoV-19/Australia/NSW08/2020	EPI_ISL_413594
	hCoV-19/Australia/NSW09/2020	EPI_ISL_413595
	hCoV-19/Australia/NSW10/2020	EPI_ISL_413596
	hCoV-19/Australia/NSW11/2020	EPI_ISL_413597
	hCoV-19/Australia/NSW12/2020	EPI_ISL_413598
	hCoV-19/Australia/NSW13/2020	EPI_ISL_413599
	hCoV-19/Australia/NSW14/2020	EPI_ISL_413600
	hCoV-19/Australia/NSW15/2020	EPI_ISL_417383
	hCoV-19/Australia/NSW18/2020	EPI_ISL_417384
	hCoV-19/Australia/NSW19/2020	EPI_ISL_417385
	hCoV-19/Australia/NSW21/2020	EPI_ISL_417386
	hCoV-19/Australia/NSW24/2020	EPI_ISL_417387
	hCoV-19/Australia/NSW25/2020	EPI_ISL_417388
	hCoV-19/Australia/NSW26/2020	EPI_ISL_417389
	hCoV-19/Australia/NSW27/2020	EPI_ISL_417390
	hCoV-19/Australia/NSW28/2020	EPI_ISL_417391
	hCoV-19/Australia/NSW31/2020	EPI_ISL_417392
	hCoV-19/Australia/NSW35/2020	EPI_ISL_417393
	hCoV-19/Australia/NSW36/2020	EPI_ISL_417394
	hCoV-19/Australia/NSW37/2020	EPI_ISL_417395
	hCoV-19/Australia/NSW38/2020	EPI_ISL_417396
	hCoV-19/Australia/NSW39/2020	EPI_ISL_417397
	hCoV-19/Australia/NSW40/2020	EPI_ISL_417398
	hCoV-19/Australia/NSW41/2020	EPI_ISL_417399
	hCoV-19/Australia/NSW44/2020	EPI_ISL_417400
	hCoV-19/Australia/NSW45/2020	EPI_ISL_417401
	hCoV-19/Australia/NSW47/2020	EPI_ISL_417402
	hCoV-19/Australia/NSW48/2020	EPI_ISL_417403
	hCoV-19/Australia/NSW50/2020	EPI_ISL_417404
	hCoV-19/Australia/NSW52/2020	EPI_ISL_417405
	hCoV-19/Australia/NSW53/2020	EPI_ISL_417406
	hCoV-19/Australia/NSW54/2020	EPI_ISL_417407
	hCoV-19/Australia/NSW56/2020	EPI_ISL_417408
	hCoV-19/Australia/NSW57/2020	EPI_ISL_417409
	hCoV-19/Australia/NSW58/2020	EPI_ISL_417410
	hCoV-19/Australia/NSW61/2020	EPI_ISL_417411
	hCoV-19/Australia/NSW62/2020	EPI_ISL_417412
	hCoV-19/Australia/NSWID930/2020	EPI_ISL_421636
	hCoV-19/Australia/QLD01/2020	EPI_ISL_407894
	hCoV-19/Australia/QLD02/2020	EPI_ISL_407896
	hCoV-19/Australia/QLD03/2020	EPI_ISL_410717
	hCoV-19/Australia/QLD04/2020	EPI_ISL_410718
	hCoV-19/Australia/QLD09/2020	EPI_ISL_414414
	hCoV-19/Australia/QLDID919/2020	EPI_ISL_417031
	hCoV-19/Australia/QLDID920/2020	EPI_ISL_417032
	hCoV-19/Australia/QLDID921/2020	EPI_ISL_417033
	hCoV-19/Australia/QLDID922/2020	EPI_ISL_418799
	hCoV-19/Australia/QLDID923/2020	EPI_ISL_418801
	hCoV-19/Australia/QLDID924/2020	EPI_ISL_418802
	hCoV-19/Australia/QLDID925/2020	EPI_ISL_418803
	hCoV-19/Australia/QLDID926/2020	EPI_ISL_418804
	hCoV-19/Australia/QLDID927/2020	EPI_ISL_418807
	hCoV-19/Australia/QLDID928/2020	EPI_ISL_418808
	hCoV-19/Australia/QLDID929/2020	EPI_ISL_420878
	hCoV-19/Australia/QLDID931/2020	EPI_ISL_420879
	hCoV-19/Australia/VIC04/2020	EPI_ISL_416412
	hCoV-19/Australia/VIC115/2020	EPI_ISL_419717
	hCoV-19/Australia/VIC130/2020	EPI_ISL_419823
	hCoV-19/Australia/VIC137/2020	EPI_ISL_419830
	hCoV-19/Australia/VIC189/2020	EPI_ISL_419885
	hCoV-19/Australia/VIC228/2020	EPI_ISL_419923
	hCoV-19/Australia/VIC248/2020	EPI_ISL_419943
	hCoV-19/Australia/VIC250/2020	EPI_ISL_419945
	hCoV-19/Australia/VIC251/2020	EPI_ISL_419946
	hCoV-19/Australia/VIC252/2020	EPI_ISL_419947
	hCoV-19/Australia/VIC254/2020	EPI_ISL_419949
	hCoV-19/Australia/VIC256/2020	EPI_ISL_420036
	hCoV-19/Australia/VIC257/2020	EPI_ISL_419950
	hCoV-19/Australia/VIC266/2020	EPI_ISL_419959
	hCoV-19/Australia/VIC291/2020	EPI_ISL_419982
	hCoV-19/Australia/VIC307/2020	EPI_ISL_419998
	hCoV-19/Australia/VIC310/2020	EPI_ISL_420001
	hCoV-19/Australia/VIC315/2020	EPI_ISL_420006
	hCoV-19/Australia/WA01/2020	EPI_ISL_420531
	hCoV-19/Australia/WA02/2020	EPI_ISL_420532
	hCoV-19/Australia/WA03/2020	EPI_ISL_420533
	hCoV-19/Australia/WA04/2020	EPI_ISL_420536
	hCoV-19/Australia/WA06/2020	EPI_ISL_420534
	hCoV-19/Australia/WA07/2020	EPI_ISL_420537
	hCoV-19/Australia/WA09/2020	EPI_ISL_420538
	hCoV-19/Australia/WA10/2020	EPI_ISL_420539
	hCoV-19/Australia/WA11/2020	EPI_ISL_420456
	hCoV-19/bat/Yunnan/RaTG13/2020	EPI_ISL_402131
	hCoV-19/Beijing/105/2020	EPI_ISL_413518
	hCoV-19/Beijing/231/2020	EPI_ISL_413519
	hCoV-19/Beijing/233/2020	EPI_ISL_413520
	hCoV-19/Beijing/235/2020	EPI_ISL_413521
	hCoV-19/Beijing/Wuhan_IME-BJ01/2020	EPI_ISL_424355
	hCoV-19/Beijing/Wuhan_IME-BJ02/2020	EPI_ISL_424356
	hCoV-19/Beijing/Wuhan_IME-BJ03/2020	EPI_ISL_424357
	hCoV-19/Beijing/Wuhan_IME-BJ04/2020	EPI_ISL_424358
	hCoV-19/Beijing/Wuhan_IME-BJ05/2020	EPI_ISL_424359
	hCoV-19/Beijing/Wuhan_IME-BJ07/2020	EPI_ISL_424360
	hCoV-19/Belarus/ChVir2072/2020	EPI_ISL_419692
	hCoV-19/Belarus/ChVir2073/2020	EPI_ISL_419693
	hCoV-19/Belgium/030959/2020	EPI_ISL_420320
	hCoV-19/Belgium/AC-030982/2020	EPI_ISL_420338
	hCoV-19/Belgium/AGR-0324174/2020	EPI_ISL_420431
	hCoV-19/Belgium/AKM-030670/2020	EPI_ISL_420326
	hCoV-19/Belgium/BA-02291/2020	EPI_ISL_415159
	hCoV-19/Belgium/BC-03016/2020	EPI_ISL_415157
	hCoV-19/Belgium/BCM-0324160/2020	EPI_ISL_420417
	hCoV-19/Belgium/BDW-030694/2020	EPI_ISL_420350
	hCoV-19/Belgium/BEG-0323154/2020	EPI_ISL_420411
	hCoV-19/Belgium/BEG-0324149/2020	EPI_ISL_4204-06
	hCoV-19/Belgium/BG-030551/2020	EPI_ISL_418806
	hCoV-19/Belgium/BG-030955/2020	EPI_ISL_418984
	hCoV-19/Belgium/BGM-030444/2020	EPI_ISL_420442
	hCoV-19/Belgium/BJ-030767/2020	EPI_ISL_420323
	hCoV-19/Belgium/BJ-03-25181/2020	EPI_ISL_420438
	hCoV-19/Belgium/BM-03012/2020	EPI_ISL_415154
	hCoV-19/Belgium/BM-030687/2020	EPI_ISL_420343
	hCoV-19/Belgium/BS-030598/2020	EPI_ISL_420354
	hCoV-19/Belgium/BS-03-25183/2020	EPI_ISL_420440
	hCoV-19/Belgium/CA-0319111/2020	EPI_ISL_420368
	hCoV-19/Belgium/CCM-0324167/2020	EPI_ISL_420424
	hCoV-19/Belgium/CD-030679/2020	EPI_ISL_420335
	hCoV-19/Belgium/CF-0324119/2020	EPI_ISL_420376
	hCoV-19/Belgium/CG-030158/2020	EPI_ISL_418987
	hCoV-19/Belgium/CJE-03-25178/2020	EPI_ISL_420435
	hCoV-19/Belgium/CJM-0323175/2020	EPI_ISL_420432
	hCoV-19/Belgium/CK-0324150/2020	EPI_ISL_420407
	hCoV-19/Belgium/DA-030691/2020	EPI_ISL_420347
	hCoV-19/Belgium/DA-0319106/2020	EPI_ISL_420362
	hCoV-19/Belgium/DAL-030650/2020	EPI_ISL_420446
	hCoV-19/Belgium/DB-03023/2020	EPI_ISL_416470
	hCoV-19/Belgium/DB-0323140/2020	EPI_ISL_420397
	hCoV-19/Belgium/DBA-03032/2020	EPI_ISL_416475
	hCoV-19/Belgium/DBD-03024/2020	EPI_ISL_416471
	hCoV-19/Belgium/DBOM-030566/2020	EPI_ISL_420322
	hCoV-19/Belgium/DCB-0324163/2020	EPI_ISL_420420
	hCoV-19/Belgium/DCS-030796/2020	EPI_ISL_420352
	hCoV-19/Belgium/DCS-03-25158/2020	EPI_ISL_420415
	hCoV-19/Belgium/DD-030593/2020	EPI_ISL_420349
	hCoV-19/Belgium/DHWM-03041/2020	EPI_ISL_417422
	hCoV-19/Belgium/DJ-030452/2020	EPI_ISL_420447
	hCoV-19/Belgium/DJMG-03-25156/2020	EPI_ISL_420413
	hCoV-19/Belgium/DLDJ-030569/2020	EPI_ISL_4203-25
	hCoV-19/Belgium/DME-0324135/2020	EPI_ISL_420392
	hCoV-19/Belgium/DMM-03-25180/2020	EPI_ISL_420437
	hCoV-19/Belgium/DNS-0324176/2020	EPI_ISL_420433
	hCoV-19/Belgium/DPG-03-25123/2020	EPI_ISL_420380
	hCoV-19/Belgium/DRV-03-25157/2020	EPI_ISL_420414
	hCoV-19/Belgium/DV-0324117/2020	EPI_ISL_420374
	hCoV-19/Belgium/DVBJ-030468/2020	EPI_ISL_420324
	hCoV-19/Belgium/DVG-03-25146/2020	EPI_ISL_420403
	hCoV-19/Belgium/DWAEE-030954/2020	EPI_ISL_418983
	hCoV-19/Belgium/EBN-0323116/2020	EPI_ISL_420373
	hCoV-19/Belgium/EC-03-25128/2020	EPI_ISL_420385
	hCoV-19/Belgium/ECC-030686/2020	EPI_ISL_420342
	hCoV-19/Belgium/FAE-030948/2020	EPI_ISL_420445
	hCoV-19/Belgium/FFJ-0324124/2020	EPI_ISL_420381
	hCoV-19/Belgium/FM-030592/2020	EPI_ISL_420348
	hCoV-19/Belgium/FMC-0323159/2020	EPI_ISL_420416
	hCoV-19/Belgium/FR-03029/2020	EPI_ISL_417428
	hCoV-19/Belgium/GE-030573/2020	EPI_ISL_420329
	hCoV-19/Belgium/GE-0317105/2020	EPI_ISL_420361
	hCoV-19/Belgium/GJ-030458/2020	EPI_ISL_420319
	hCoV-19/Belgium/GJJ-03-25145/2020	EPI_ISL_420402
	hCoV-19/Belgium/GL-030546/2020	EPI_ISL_418792
	hCoV-19/Belgium/GLA-0324179/2020	EPI_ISL_420436
	hCoV-19/Belgium/GM-0323139/2020	EPI_ISL_420396
	hCoV-19/Belgium/GMH-03022/2020	EPI_ISL_416468
	hCoV-19/Belgium/GMJ-0324132/2020	EPI_ISL_420389
	hCoV-19/Belgium/GOF-030578/2020	EPI_ISL_420334
	hCoV-19/Belgium/GS-030549/2020	EPI_ISL_418798
	hCoV-19/Belgium/GSA-030454/2020	EPI_ISL_420448
	hCoV-19/Belgium/HAA-030953/2020	EPI_ISL_418982
	hCoV-19/Belgium/HC-030760/2020	EPI_ISL_420451
	hCoV-19/Belgium/HCM-0324151/2020	EPI_ISL_420408
	hCoV-19/Belgium/HL-030771/2020	EPI_ISL_420327
	hCoV-19/Belgium/HP-0319108/2020	EPI_ISL_420364
	hCoV-19/Belgium/Human/CS-031052/2020	EPI_ISL_418800
	hCoV-19/Belgium/JJC-03-25165/2020	EPI_ISL_420422
	hCoV-19/Belgium/JK-0305110/2020	EPI_ISL_420367
	hCoV-19/Belgium/JL-03044/2020	EPI_ISL_418270
	hCoV-19/Belgium/JLJ-0320101/2020	EPI_ISL_420357
	hCoV-19/Belgium/JRH-030459/2020	EPI_ISL_418988
	hCoV-19/Belgium/KA-03042/2020	EPI_ISL_417424
	hCoV-19/Belgium/KKN-0319184/2020	EPI_ISL_420366
	hCoV-19/Belgium/KN-030756/2020	EPI_ISL_420450
	hCoV-19/Belgium/LD-030597/2020	EPI_ISL_420353
	hCoV-19/Belgium/LJ-03-25148/2020	EPI_ISL_420405
	hCoV-19/Belgium/LM-030685/2020	EPI_ISL_420341
	hCoV-19/Belgium/LPDC-0323115/2020	EPI_ISL_420372
	hCoV-19/Belgium/LT-030956/2020	EPI_ISL_418985
	hCoV-19/Belgium/LV-0324133/2020	EPI_ISL_420390
	hCoV-19/Belgium/LY-030575/2020	EPI_ISL_420331
	hCoV-19/Belgium/MAC-0324142/2020	EPI_ISL_420399
	hCoV-19/Belgium/MC-030689/2020	EPI_ISL_420345
	hCoV-19/Belgium/MC-0323129/2020	EPI_ISL_420386
	hCoV-19/Belgium/MCW-030574/2020	EPI_ISL_420330
	hCoV-19/Belgium/MF-030546/2020	EPI_ISL_420444
	hCoV-19/Belgium/MJP-0306100/2020	EPI_ISL_420356
	hCoV-19/Belgium/MJP-030684/2020	EPI_ISL_420340
	hCoV-19/Belgium/ML-0324164/2020	EPI_ISL_420421
	hCoV-19/Belgium/MMJ-03034/2020	EPI_ISL_417429
	hCoV-19/Belgium/MNL-0324130/2020	EPI_ISL_420387
	hCoV-19/Belgium/MS-0324134/2020	EPI_ISL_420391
	hCoV-19/Belgium/MSE-0324121/2020	EPI_ISL_420378
	hCoV-19/Belgium/MSE-0324131/2020	EPI_ISL_420388
	hCoV-19/Belgium/MTR-03021/2020	EPI_ISL_416467
	hCoV-19/Belgium/MTR-03026/2020	EPI_ISL_416476
	hCoV-19/Belgium/NA-0323141/2020	EPI_ISL_420398
	hCoV-19/Belgium/NIM-0324161/2020	EPI_ISL_420418
	hCoV-19/Belgium/NJC-0324126/2020	EPI_ISL_420383
	hCoV-19/Belgium/NKMA-0324172/2020	EPI_ISL_420429
	hCoV-19/Belgium/NKR-030645/2020	EPI_ISL_418795
	hCoV-19/Belgium/NL-030447/2020	EPI_ISL_420314
	hCoV-19/Belgium/NMA-0324169/2020	EPI_ISL_420426
	hCoV-19/Belgium/NML-03-25127/2020	EPI_ISL_420384
	hCoV-19/Belgium/OS-03-25137/2020	EPI_ISL_420394
	hCoV-19/Belgium/OT-0319109/2020	EPI_ISL_420365
	hCoV-19/Belgium/PA-030680/2020	EPI_ISL_420336
	hCoV-19/Belgium/PAN-030681/2020	EPI_ISL_420337
	hCoV-19/Belgium/PC-03-25147/2020	EPI_ISL_420404
	hCoV-19/Belgium/PC-03-25182/2020	EPI_ISL_420439
	hCoV-19/Belgium/PJM-03-25166/2020	EPI_ISL_420423
	hCoV-19/Belgium/PM-0324144/2020	EPI_ISL_420401
	hCoV-19/Belgium/QKJ-03015/2020	EPI_ISL_415158
	hCoV-19/Belgium/QL-0324173/2020	EPI_ISL_420430
	hCoV-19/Belgium/RA-030445/2020	EPI_ISL_420443
	hCoV-19/Belgium/RA-030664/2020	EPI_ISL_420441
	hCoV-19/Belgium/RC-0324168/2020	EPI_ISL_420425
	hCoV-19/Belgium/RDC-030961/2020	EPI_ISL_420452
	hCoV-19/Belgium/RGE-03-25122/2020	EPI_ISL_420379
	hCoV-19/Belgium/RHA-0324177/2020	EPI_ISL_420434
	hCoV-19/Belgium/RJ-030552/2020	EPI_ISL_420317
	hCoV-19/Belgium/RJL-030588/2020	EPI_ISL_420344
	hCoV-19/Belgium/RR-030699/2020	EPI_ISL_420355
	hCoV-19/Belgium/RS-030257/2020	EPI_ISL_418986
	hCoV-19/Belgium/RS-030677/2020	EPI_ISL_420333
	hCoV-19/Belgium/RS-0324138/2020	EPI_ISL_420395
	hCoV-19/Belgium/RT-03035/2020	EPI_ISL_417430
	hCoV-19/Belgium/RT-030460/2020	EPI_ISL_418989
	hCoV-19/Belgium/RYR-030649/2020	EPI_ISL_420315
	hCoV-19/Belgium/SB-030990/2020	EPI_ISL_420346
	hCoV-19/Belgium/SC-0319113/2020	EPI_ISL_420370
	hCoV-19/Belgium/SEM-0324120/2020	EPI_ISL_420377
	hCoV-19/Belgium/SH-03014/2020	EPI_ISL_415156
	hCoV-19/Belgium/SJ-030583/2020	EPI_ISL_420339
	hCoV-19/Belgium/SN-03031/2020	EPI_ISL_416469
	hCoV-19/Belgium/SQ-03043/2020	EPI_ISL_417426
	hCoV-19/Belgium/SR-0319112/2020	EPI_ISL_420369
	hCoV-19/Belgium/SS-031047/2020	EPI_ISL_418793
	hCoV-19/Belgium/STM-0324170/2020	EPI_ISL_420427
	hCoV-19/Belgium/TG-030757/2020	EPI_ISL_420318
	hCoV-19/Belgium/ULG-3000/2020	EPI_ISL_417004
	hCoV-19/Belgium/ULG-3665/2020	EPI_ISL_417009
	hCoV-19/Belgium/ULG-6216/2020	EPI_ISL_417014
	hCoV-19/Belgium/ULG-6457/2020	EPI_ISL_417015
	hCoV-19/Belgium/ULG-6638/2020	EPI_ISL_417017
	hCoV-19/Belgium/ULG-6649/2020	EPI_ISL_418631
	hCoV-19/Belgium/ULG-6670/2020	EPI_ISL_417018
	hCoV-19/Belgium/ULG-6688/2020	EPI_ISL_418625
	hCoV-19/Belgium/ULG-6743/2020	EPI_ISL_418627
	hCoV-19/Belgium/ULG-6754/2020	EPI_ISL_417019
	hCoV-19/Belgium/ULG-6939/2020	EPI_ISL_417020
	hCoV-19/Belgium/ULG-6942/2020	EPI_ISL_417021
	hCoV-19/Belgium/ULG-6948/2020	EPI_ISL_417022
	hCoV-19/Belgium/ULG-6972/2020	EPI_ISL_418624
	hCoV-19/Belgium/ULG-7019/2020	EPI_ISL_417025
	hCoV-19/Belgium/ULG-7242/2020	EPI_ISL_418626
	hCoV-19/Belgium/ULG-7500/2020	EPI_ISL_418632
	hCoV-19/Belgium/ULG-7729/2020	EPI_ISL_418630
	hCoV-19/Belgium/ULG-8532/2020	EPI_ISL_418635
	hCoV-19/Belgium/ULG-8595/2020	EPI_ISL_418634
	hCoV-19/Belgium/ULG-8617/2020	EPI_ISL_418639
	hCoV-19/Belgium/ULG-9558/2020	EPI_ISL_418645
	hCoV-19/Belgium/ULG-9572/2020	EPI_ISL_418646
	hCoV-19/Belgium/ULG-9634/2020	EPI_ISL_418651
	hCoV-19/Belgium/ULG-9647/2020	EPI_ISL_418653
	hCoV-19/Belgium/ULG-9694/2020	EPI_ISL_418654
	hCoV-19/Belgium/ULG-9714/2020	EPI_ISL_418655
	hCoV-19/Belgium/ULG-9716/2020	EPI_ISL_418657
	hCoV-19/Belgium/ULG-9732/2020	EPI_ISL_418660
	hCoV-19/Belgium/ULG-9735/2020	EPI_ISL_418661
	hCoV-19/Belgium/ULG-9739/2020	EPI_ISL_418663
	hCoV-19/Belgium/ULG-9741/2020	EPI_ISL_418664
	hCoV-19/Belgium/UM-0318103/2020	EPI_ISL_420359
	hCoV-19/Belgium/UMF-03025/2020	EPI_ISL_416472
	hCoV-19/Belgium/UNJP-0324125/2020	EPI_ISL_420382
	hCoV-19/Belgium/VAG-03013/2020	EPI_ISL_415155
	hCoV-19/Belgium/VBK-03061/2020	EPI_ISL_417425
	hCoV-19/Belgium/VD-0318102/2020	EPI_ISL_420358
	hCoV-19/Belgium/VDLH-030548/2020	EPI_ISL_418796
	hCoV-19/Belgium/VDLH-030548/2020	EPI_ISL_418797
	hCoV-19/Belgium/VF-030562/2020	EPI_ISL_420453
	hCoV-19/Belgium/VGA-030672/2020	EPI_ISL_420328
	hCoV-19/Belgium/VHC-030655/2020	EPI_ISL_420449
	hCoV-19/Belgium/VHRA-030644/2020	EPI_ISL_418794
	hCoV-19/Belgium/VHV-0324118/2020	EPI_ISL_420375
	hCoV-19/Belgium/VI-03027/2020	EPI_ISL_417427
	hCoV-19/Belgium/VJP-030463/2020	EPI_ISL_420454
	hCoV-19/Belgium/VL-0318104/2020	EPI_ISL_420360
	hCoV-19/Belgium/VLG-03-25162/2020	EPI_ISL_420419
	hCoV-19/Belgium/VLM-03011/2020	EPI_ISL_415153
	hCoV-19/Belgium/VM-03-25171/2020	EPI_ISL_420428
	hCoV-19/Belgium/VMC-030695/2020	EPI_ISL_420351
	hCoV-19/Belgium/VNP-0320107/2020	EPI_ISL_420363
	hCoV-19/Belgium/VPE-030650/2020	EPI_ISL_418805
	hCoV-19/Belgium/VPMV-03-25153/2020	EPI_ISL_420410
	hCoV-19/Belgium/VRAR-030643/2020	EPI_ISL_418981
	hCoV-19/Belgium/VRJM-0323114/2020	EPI_ISL_420371
	hCoV-19/Belgium/VS-030542/2020	EPI_ISL_418863
	hCoV-19/Belgium/VT-03-25143/2020	EPI_ISL_420400
	hCoV-19/Belgium/VWJM-0324136/2020	EPI_ISL_420393
	hCoV-19/Belgium/WAM-030676/2020	EPI_ISL_420332
	hCoV-19/Belgium/WWM-030665/2020	EPI_ISL_420321
	hCoV-19/Belgium/ZF-03-25152/2020	EPI_ISL_420409
	hCoV-19/Brazil/AL-837/2020	EPI_ISL_427292
	hCoV-19/Brazil/AMBR-02/2020	EPI_ISL_417034
	hCoV-19/Brazil/BA-510/2020	EPI_ISL_427293
	hCoV-19/Brazil/CV16/2020	EPI_ISL_429676
	hCoV-19/Brazil/CV21/2020	EPI_ISL_429681
	hCoV-19/Brazil/CV31/2020	EPI_ISL_429687
	hCoV-19/Brazil/CV32/2020	EPI_ISL_429688
	hCoV-19/Brazil/CV4/2020	EPI_ISL_429667
	hCoV-19/Brazil/CV6/2020	EPI_ISL_429669
	hCoV-19/Brazil/DF-615i/2020	EPI_ISL_427294
	hCoV-19/Brazil/DF-619i/2020	EPI_ISL_427295
	hCoV-19/Brazil/DF-861/2020	EPI_ISL_427296
	hCoV-19/Brazil/DF-862/2020	EPI_ISL_427297
	hCoV-19/Brazil/DF-891/2020	EPI_ISL_427298
	hCoV-19/Brazil/RJ-352/2020	EPI_ISL_427299
	hCoV-19/Brazil/RJ-477/2020	EPI_ISL_427300
	hCoV-19/Brazil/RJ-477i/2020	EPI_ISL_427301
	hCoV-19/Brazil/RJ-763/2020	EPI_ISL_427302
	hCoV-19/Brazil/RJ-818/2020	EPI_ISL_427303
	hCoV-19/Brazil/RJ-872/2020	EPI_ISL_427304
	hCoV-19/Brazil/SC-766/2020	EPI_ISL_427305
	hCoV-19/Brazil/SC-769/2020	EPI_ISL_427306
	hCoV-19/Brazil/SPBR-01/2020	EPI_ISL_412964
	hCoV-19/Brazil/SPBR-03/2020	EPI_ISL_414014
	hCoV-19/Brazil/SPBR-04/2020	EPI_ISL_414017
	hCoV-19/Brazil/SPBR-05/2020	EPI_ISL_414016
	hCoV-19/Brazil/SPBR-06/2020	EPI_ISL_414015
	hCoV-19/Brazil/SPBR-07/2020	EPI_ISL_416028
	hCoV-19/Brazil/SPBR-08/2020	EPI_ISL_416029
	hCoV-19/Brazil/SPBR-09/2020	EPI_ISL_416031
	hCoV-19/Brazil/SPBR-10/2020	EPI_ISL_416032
	hCoV-19/Brazil/SPBR-11/2020	EPI_ISL_416033
	hCoV-19/Brazil/SPBR-12/2020	EPI_ISL_416034
	hCoV-19/Brazil/SPBR-13/2020	EPI_ISL_416035
	hCoV-19/Cambodia/0012/2020	EPI_ISL_411902
	hCoV-19/Canada/MB_10/2020	EPI_ISL_418813
	hCoV-19/Canada/MB_2/2020	EPI_ISL_429807
	hCoV-19/Canada/MB_36/2020	EPI_ISL_429817
	hCoV-19/Canada/MB_37/2020	EPI_ISL_429818
	hCoV-19/Canada/MB_38/2020	EPI_ISL_429819
	hCoV-19/Canada/MB_39/2020	EPI_ISL_429820
	hCoV-19/Canada/MB_8/2020	EPI_ISL_418812
	hCoV-19/Canada/NB_1/2020	EPI_ISL_429806
	hCoV-19/Canada/NB_21/2020	EPI_ISL_429811
	hCoV-19/Canada/NB_35/2020	EPI_ISL_429816
	hCoV-19/Canada/NB_6/2020	EPI_ISL_418811
	hCoV-19/Canada/NL_34/2020	EPI_ISL_429815
	hCoV-19/Canada/NS_13/2020	EPI_ISL_418814
	hCoV-19/Canada/NS_30/2020	EPI_ISL_429812
	hCoV-19/Canada/NS_31/2020	EPI_ISL_429813
	hCoV-19/Canada/NS_32/2020	EPI_ISL_429814
	hCoV-19/Canada/ON-PHL2445/2020	EPI_ISL_413014
	hCoV-19/Canada/ON-VIDO-01/2020	EPI_ISL_425177
	hCoV-19/Canada/ON_PHL0052/2020	EPI_ISL_418332
	hCoV-19/Canada/ON_PHL0539/2020	EPI_ISL_418353
	hCoV-19/Canada/ON_PHL0654/2020	EPI_ISL_418370
	hCoV-19/Canada/ON_PHL0743/2020	EPI_ISL_418346
	hCoV-19/Canada/ON_PHL1083/2020	EPI_ISL_418340
	hCoV-19/Canada/ON_PHL1898/2020	EPI_ISL_418377
	hCoV-19/Canada/ON_PHL3350/2020	EPI_ISL_418366
	hCoV-19/Canada/ON_PHL3380/2020	EPI_ISL_418350
	hCoV-19/Canada/ON_PHL3458/2020	EPI_ISL_418368
	hCoV-19/Canada/ON_PHL3501/2020	EPI_ISL_418333
	hCoV-19/Canada/ON_PHL3536/2020	EPI_ISL_418362
	hCoV-19/Canada/ON_PHL3650/2020	EPI_ISL_418349
	hCoV-19/Canada/ON_PHL3680/2020	EPI_ISL_418348
	hCoV-19/Canada/ON_PHL3695/2020	EPI_ISL_418363
	hCoV-19/Canada/ON_PHL3741/2020	EPI_ISL_418347
	hCoV-19/Canada/ON_PHL3877/2020	EPI_ISL_418339
	hCoV-19/Canada/ON_PHL3919/2020	EPI_ISL_418323
	hCoV-19/Canada/ON_PHL4069/2020	EPI_ISL_418334
	hCoV-19/Canada/ON_PHL4088/2020	EPI_ISL_418354
	hCoV-19/Canada/ON_PHL4464/2020	EPI_ISL_418335
	hCoV-19/Canada/ON_PHL5472/2020	EPI_ISL_418325
	hCoV-19/Canada/ON_PHL5672/2020	EPI_ISL_418352
	hCoV-19/Canada/ON_PHL5694/2020	EPI_ISL_418329
	hCoV-19/Canada/ON_PHL5705/2020	EPI_ISL_418336
	hCoV-19/Canada/ON_PHL5756/2020	EPI_ISL_418358
	hCoV-19/Canada/ON_PHL5757/2020	EPI_ISL_418359
	hCoV-19/Canada/ON_PHL6922/2020	EPI_ISL_418364
	hCoV-19/Canada/ON_PHL7512/2020	EPI_ISL_418379
	hCoV-19/Canada/ON_PHL7513/2020	EPI_ISL_418367
	hCoV-19/Canada/ON_PHL7590/2020	EPI_ISL_418373
	hCoV-19/Canada/ON_PHL8580/2020	EPI_ISL_418330
	hCoV-19/Canada/ON_PHLU8150/2020	EPI_ISL_418355
	hCoV-19/Canada/PE_3/2020	EPI_ISL_429808
	hCoV-19/Canada/SK_16/2020	EPI_ISL_429809
	hCoV-19/Canada/SK_20/2020	EPI_ISL_429810
	hCoV-19/Canada/SK_4/2020	EPI_ISL_418810
	hCoV-19/Canada/SK_52/2020	EPI_ISL_429821
	hCoV-19/Canada/SK_63/2020	EPI_ISL_429822
	hCoV-19/Chile/Santiago-1/2020	EPI_ISL_414579
	hCoV-19/Chile/Santiago-2/2020	EPI_ISL_414580
	hCoV-19/Chile/Santiago_op2d1/2020	EPI_ISL_415658
	hCoV-19/Chile/Santiago_op3d1/2020	EPI_ISL_415660
	hCoV-19/Chile/Santiago_op4d1/2020	EPI_ISL_415661
	hCoV-19/Chile/Talca-1/2020	EPI_ISL_414577
	hCoV-19/Chile/Talca-2/2020	EPI_ISL_414578
	hCoV-19/China/IQTC01/2020	EPI_ISL_412966
	hCoV-19/China/IQTC02/2020	EPI_ISL_412967
	hCoV-19/China/WF0001/2020	EPI_ISL_413691
	hCoV-19/China/WF0002/2020	EPI_ISL_413692
	hCoV-19/China/WF0003/2020	EPI_ISL_413693
	hCoV-19/China/WF0004/2020	EPI_ISL_413694
	hCoV-19/China/WF0012/2020	EPI_ISL_413697
	hCoV-19/China/WF0014/2020	EPI_ISL_413711
	hCoV-19/China/WF0015/2020	EPI_ISL_413729
	hCoV-19/China/WF0016/2020	EPI_ISL_413746
	hCoV-19/China/WF0018/2020	EPI_ISL_413748
	hCoV-19/China/WF0019/2020	EPI_ISL_413749
	hCoV-19/China/WF0020/2020	EPI_ISL_413750
	hCoV-19/China/WF0021/2020	EPI_ISL_413751
	hCoV-19/China/WF0024/2020	EPI_ISL_413753
	hCoV-19/China/WF0026/2020	EPI_ISL_413761
	hCoV-19/China/WF0028/2020	EPI_ISL_413791
	hCoV-19/China/WF0029/2020	EPI_ISL_413809
	hCoV-19/China/WH-09/2020	EPI_ISL_411957
	hCoV-19/Chongqing/YC01/2020	EPI_ISL_408478
	hCoV-19/Chongqing/ZX01/2020	EPI_ISL_408479
	hCoV-19/Czech Republic/ChVir1630/2020	EPI_ISL_416742
	hCoV-19/Czech Republic/ChVir1912/2020	EPI_ISL_416743
	hCoV-19/Czech Republic/IAB20-006-16/2020	EPI_ISL_426581
	hCoV-19/Czech Republic/IAB_1/2020	EPI_ISL_426883
	hCoV-19/Czech Republic/IAB_10/2020	EPI_ISL_426887
	hCoV-19/Czech Republic/IAB_12/2020	EPI_ISL_426888
	hCoV-19/Czech Republic/IAB_14/2020	EPI_ISL_426889
	hCoV-19/Czech Republic/IAB_15/2020	EPI_ISL_426890
	hCoV-19/Czech Republic/IAB_16/2020	EPI_ISL_426891
	hCoV-19/Czech Republic/IAB_17/2020	EPI_ISL_426892
	hCoV-19/Czech Republic/IAB_18/2020	EPI_ISL_426893
	hCoV-19/Czech Republic/IAB_20/2020	EPI_ISL_426894
	hCoV-19/Czech Republic/IAB_21/2020	EPI_ISL_426895
	hCoV-19/Czech Republic/IAB_22/2020	EPI_ISL_426896
	hCoV-19/Czech Republic/IAB_23/2020	EPI_ISL_426897
	hCoV-19/Czech Republic/IAB_4/2020	EPI_ISL_426884
	hCoV-19/Czech Republic/IAB_8/2020	EPI_ISL_426885
	hCoV-19/Czech Republic/IAB_9/2020	EPI_ISL_426886
	hCoV-19/Czech Republic/Seq3/2020	EPI_ISL_426356
	hCoV-19/Czech Republic/Seq4/2020	EPI_ISL_426357
	hCoV-19/Czech Republic/Seq5/2020	EPI_ISL_426358
	hCoV-19/Czech Republic/Seq6/2020	EPI_ISL_426359
	hCoV-19/Czech Republic/Seq7/2020	EPI_ISL_426360
	hCoV-19/Denmark/SSI-01/2020	EPI_ISL_416142
	hCoV-19/Denmark/SSI-02/2020	EPI_ISL_416143
	hCoV-19/Denmark/SSI-03/2020	EPI_ISL_416144
	hCoV-19/Denmark/SSI-04/2020	EPI_ISL_416153
	hCoV-19/Denmark/SSI-05/2020	EPI_ISL_416140
	hCoV-19/Denmark/SSI-09/2020	EPI_ISL_416141
	hCoV-19/Denmark/SSI-101/2020	EPI_ISL_415646
	hCoV-19/Denmark/SSI-104/2020	EPI_ISL_415648
	hCoV-19/DRC/158/2020	EPI_ISL_417950
	hCoV-19/DRC/214/2020	EPI_ISL_420030
	hCoV-19/DRC/236/2020	EPI_ISL_420032
	hCoV-19/DRC/241/2020	EPI_ISL_420033
	hCoV-19/DRC/248/2020	EPI_ISL_420035
	hCoV-19/DRC/431/2020	EPI_ISL_420847
	hCoV-19/DRC/523/2020	EPI_ISL_420849
	hCoV-19/DRC/82/2020	EPI_ISL_417946
	hCoV-19/DRC/94/2020	EPI_ISL_417947
	hCoV-19/Estonia/ChVir1982/2020	EPI_ISL_420065
	hCoV-19/Estonia/ChVir1983/2020	EPI_ISL_420066
	hCoV-19/Estonia/ChVir1985/2020	EPI_ISL_420067
	hCoV-19/Estonia/ChVir2148/2020	EPI_ISL_420540
	hCoV-19/Finland/FIN03032020A/2020	EPI_ISL_413602
	hCoV-19/Finland/FIN03032020B/2020	EPI_ISL_413603
	hCoV-19/Foshan/20SF207/2020	EPI_ISL_406534
	hCoV-19/Foshan/20SF210/2020	EPI_ISL_406535
	hCoV-19/Foshan/20SF211/2020	EPI_ISL_406536
	hCoV-19/France/GE1583/2020	EPI_ISL_414600
	hCoV-19/France/GE2720/2020	EPI_ISL_420039
	hCoV-19/France/HF1988/2020	EPI_ISL_414635
	hCoV-19/France/HF1989/2020	EPI_ISL_414636
	hCoV-19/France/HF1995/2020	EPI_ISL_414638
	hCoV-19/France/HF2196/2020	EPI_ISL_416493
	hCoV-19/France/HF2381/2020	EPI_ISL_418226
	hCoV-19/France/HF2393/2020	EPI_ISL_418227
	hCoV-19/France/HF2405/2020	EPI_ISL_418228
	hCoV-19/France/HF2496/2020	EPI_ISL_418231
	hCoV-19/France/HF2948/2020	EPI_ISL_420050
	hCoV-19/France/HF3290/2020	EPI_ISL_421509
	hCoV-19/France/IDF0372-isl/2020	EPI_ISL_410720
	hCoV-19/France/IDF0372/2020	EPI_ISL_406596
	hCoV-19/France/IDF0373/2020	EPI_ISL_406597
	hCoV-19/France/IDF0386-islP1/2020	EPI_ISL_411219
	hCoV-19/France/IDF0386-islP3/2020	EPI_ISL_411220
	hCoV-19/France/IDF0515/2020	EPI_ISL_408430
	hCoV-19/France/IDF0571/2020	EPI_ISL_411218
	hCoV-19/France/IDF0626/2020	EPI_ISL_408431
	hCoV-19/France/IDF2410/2020	EPI_ISL_418229
	hCoV-19/France/IDF2420/2020	EPI_ISL_418230
	hCoV-19/France/IDF2532/2020	EPI_ISL_418232
	hCoV-19/France/IDF2533/2020	EPI_ISL_418233
	hCoV-19/France/IDF2534/2020	EPI_ISL_418234
	hCoV-19/France/IDF3165/2020	EPI_ISL_420059
	hCoV-19/France/IDF3276/2020	EPI_ISL_421508
	hCoV-19/France/KRA-ROB/2020	EPI_ISL_424993
	hCoV-19/Fujian/13/2020	EPI_ISL_411066
	hCoV-19/Fujian/8/2020	EPI_ISL_411060
	hCoV-19/Fuyang/FY002/2020	EPI_ISL_424352
	hCoV-19/Ganzhou/JX81/2020	EPI_ISL_421242
	hCoV-19/Georgia/Tb-1352/2020	EPI_ISL_420140
	hCoV-19/Georgia/Tb-1523/2020	EPI_ISL_420142
	hCoV-19/Georgia/Tb-1679/2020	EPI_ISL_420144
	hCoV-19/Georgia/Tb-390/2020	EPI_ISL_416477
	hCoV-19/Georgia/Tb-468/2020	EPI_ISL_415643
	hCoV-19/Georgia/Tb-477/2020	EPI_ISL_415642
	hCoV-19/Georgia/Tb-537/2020	EPI_ISL_416480
	hCoV-19/Georgia/Tb-673/2020	EPI_ISL_416478
	hCoV-19/Georgia/Tb-712/2020	EPI_ISL_416481
	hCoV-19/Georgia/Tb/2020	EPI_ISL_416482
	hCoV-19/Germany/Baden-Wuerttemberg-1/2020	EPI_ISL_412912
	hCoV-19/Germany/BavPat1/2020	EPI_ISL_406862
	hCoV-19/Germany/BavPat2/2020	EPI_ISL_414520
	hCoV-19/Germany/BavPat3/2020	EPI_ISL_414521
	hCoV-19/Greece/10/2020	EPI_ISL_418263
	hCoV-19/Greece/12/2020	EPI_ISL_418264
	hCoV-19/Greece/13/2020	EPI_ISL_427043
	hCoV-19/Greece/16/2020	EPI_ISL_418265
	hCoV-19/Guangdong/20SF012/2020	EPI_ISL_403932
	hCoV-19/Guangdong/20SF013/2020	EPI_ISL_403933
	hCoV-19/Guangdong/20SF014/2020	EPI_ISL_403934
	hCoV-19/Guangdong/20SF025/2020	EPI_ISL_403935
	hCoV-19/Guangdong/20SF028/2020	EPI_ISL_403936
	hCoV-19/Guangdong/20SF040/2020	EPI_ISL_403937
	hCoV-19/Guangdong/20SF174/2020	EPI_ISL_406531
	hCoV-19/Guangdong/20SF201/2020	EPI_ISL_406538
	hCoV-19/Guangdong/20SF629/2020	EPI_ISL_428466
	hCoV-19/Guangdong/20SF758/2020	EPI_ISL_428473
	hCoV-19/Guangzhou/20SF206/2020	EPI_ISL_406533
	hCoV-19/Guangzhou/GZMU0014/2020	EPI_ISL_414692
	hCoV-19/Guangzhou/GZMU0016/2020	EPI_ISL_414663
	hCoV-19/Guangzhou/GZMU0044/2020	EPI_ISL_414689
	hCoV-19/Guangzhou/GZMU0047/2020	EPI_ISL_414690
	hCoV-19/Guangzhou/GZMU0048/2020	EPI_ISL_414691
	hCoV-19/Hangzhou/HZ-1/2020	EPI_ISL_406970
	hCoV-19/Hangzhou/HZ162/2020	EPI_ISL_418508
	hCoV-19/Hangzhou/HZ178/2020	EPI_ISL_418509
	hCoV-19/Hangzhou/HZ185/2020	EPI_ISL_418510
	hCoV-19/Hangzhou/HZ477/2020	EPI_ISL_418511
	hCoV-19/Hangzhou/HZ48/2020	EPI_ISL_418441
	hCoV-19/Hangzhou/HZ481/2020	EPI_ISL_418512
	hCoV-19/Hangzhou/HZ49/2020	EPI_ISL_418442
	hCoV-19/Hangzhou/HZ551/2020	EPI_ISL_418513
	hCoV-19/Hangzhou/HZ576/2020	EPI_ISL_418514
	hCoV-19/Hangzhou/HZ60/2020	EPI_ISL_418502
	hCoV-19/Hangzhou/HZ62/2020	EPI_ISL_418503
	hCoV-19/Hangzhou/HZ638/2020	EPI_ISL_418515
	hCoV-19/Hangzhou/HZ79/2020	EPI_ISL_418504
	hCoV-19/Hangzhou/HZ90/2020	EPI_ISL_418506
	hCoV-19/Hangzhou/HZ91/2020	EPI_ISL_418507
	hCoV-19/Hangzhou/HZCDC0001/2020	EPI_ISL_407313
	hCoV-19/Hangzhou/HZCDC0012/2020	EPI_ISL_421236
	hCoV-19/Hangzhou/HZCDC0013/2020	EPI_ISL_421235
	hCoV-19/Hangzhou/HZCDC0048/2020	EPI_ISL_421233
	hCoV-19/Hangzhou/HZCDC0048L/2020	EPI_ISL_421232
	hCoV-19/Hangzhou/HZCDC0049L/2020	EPI_ISL_421231
	hCoV-19/Hangzhou/HZCDC0090L/2020	EPI_ISL_421229
	hCoV-19/Hangzhou/HZCDC0091L/2020	EPI_ISL_421227
	hCoV-19/Hangzhou/HZCDC0119/2020	EPI_ISL_421226
	hCoV-19/Hangzhou/HZCDC6706/2020	EPI_ISL_421222
	hCoV-19/Hangzhou/HZCDC6789/2020	EPI_ISL_421221
	hCoV-19/Hangzhou/ZJU-01/20209	EPI_ISL_41570
	hCoV-19/Hangzhou/ZJU-010/2020	EPI_ISL_418990
	hCoV-19/Hangzhou/ZJU-011/2020	EPI_ISL_418991
	hCoV-19/Hangzhou/ZJU-02/2020	EPI_ISL_416042
	hCoV-19/Hangzhou/ZJU-03/2020	EPI_ISL_416044
	hCoV-19/Hangzhou/ZJU-04/2020	EPI_ISL_416046
	hCoV-19/Hangzhou/ZJU-05/2020	EPI_ISL_415711
	hCoV-19/Hangzhou/ZJU-06/2020	EPI_ISL_416047
	hCoV-19/Hangzhou/ZJU-07/2020	EPI_ISL_416425
	hCoV-19/Hangzhou/ZJU-08/2020	EPI_ISL_416473
	hCoV-19/Hangzhou/ZJU-09/2020	EPI_ISL_416474
	hCoV-19/Hefei/2/2020	EPI_ISL_412026
	hCoV-19/Hong Kong/VB20017970/2020	EPI_ISL_417064
	hCoV-19/Hong Kong/VB20024950/2020	EPI_ISL_412029
	hCoV-19/Hong Kong/VB20026565/2020	EPI_ISL_412030
	hCoV-19/Hong Kong/VM20001061/2020	EPI_ISL_412028
	hCoV-19/Hong Kong/VM20002493/2020	EPI_ISL_414527
	hCoV-19/Hong Kong/VM20002507/2020	EPI_ISL_414528
	hCoV-19/Hong Kong/VM20002582/2020	EPI_ISL_414569
	hCoV-19/Hong Kong/VM20002849/2020	EPI_ISL_414571
	hCoV-19/Hong Kong/VM20002868/20209	EPI_ISL_41451
	hCoV-19/Hong Kong/VM20002907/2020	EPI_ISL_414517
	hCoV-19/Hong Kong/XM-PII-S4/2020	EPI_ISL_417443
	hCoV-19/Hungary/mbl1/2020	EPI_ISL_416426
	hCoV-19/Hungary/mbl2/2020	EPI_ISL_418183
	hCoV-19/Hungary/mbl49/2020	EPI_ISL_416744
	hCoV-19/India/1-27/2020	EPI_ISL_413522
	hCoV-19/India/1-31/2020	EPI_ISL_413523
	hCoV-19/India/1063/2020	EPI_ISL_424361
	hCoV-19/India/1073/2020	EPI_ISL_421662
	hCoV-19/India/1093/2020	EPI_ISL_421663
	hCoV-19/India/1100/2020	EPI_ISL_421664
	hCoV-19/India/1104/2020	EPI_ISL_421665
	hCoV-19/India/1111/2020	EPI_ISL_421666
	hCoV-19/India/1115/2020	EPI_ISL_421667
	hCoV-19/India/1125/2020	EPI_ISL_421668
	hCoV-19/India/1135/2020	EPI_ISL_424362
	hCoV-19/India/1616/2020	EPI_ISL_421669
	hCoV-19/India/1617/2020	EPI_ISL_421670
	hCoV-19/India/1621/2020	EPI_ISL_421671
	hCoV-19/India/1644/2020	EPI_ISL_421672
	hCoV-19/India/2020763/2020	EPI_ISL_420544
	hCoV-19/India/2020770/2020	EPI_ISL_420546
	hCoV-19/India/2020772/2020	EPI_ISL_420548
	hCoV-19/India/2020773/2020	EPI_ISL_420550
	hCoV-19/India/2020777/2020	EPI_ISL_420552
	hCoV-19/India/2020781/2020	EPI_ISL_420554
	hCoV-19/India/2020c32/2020	EPI_ISL_420556
	hCoV-19/India/3118/2020	EPI_ISL_424364
	hCoV-19/India/3239/2020	EPI_ISL_424365
	hCoV-19/India/763/2020	EPI_ISL_420543
	hCoV-19/India/770/2020	EPI_ISL_420545
	hCoV-19/India/772/2020	EPI_ISL_420547
	hCoV-19/India/773/2020	EPI_ISL_420549
	hCoV-19/India/777/2020	EPI_ISL_420551
	hCoV-19/India/781/2020	EPI_ISL_420553
	hCoV-19/India/c31/2020	EPI_ISL_426179
	hCoV-19/India/c32/2020	EPI_ISL_420555
	hCoV-19/India/GBRC1/2020	EPI_ISL_426414
	hCoV-19/India/GBRC1s/2020	EPI_ISL_426415
	hCoV-19/Ireland/COR-20134/2020	EPI_ISL_414487
	hCoV-19/Israel/ISR_IT0320/2020	EPI_ISL_419210
	hCoV-19/Israel/ISR_JP0320/2020	EPI_ISL_419211
	hCoV-19/Italy/FVG-ICGEB_S1/2020	EPI_ISL_417418
	hCoV-19/Italy/FVG-ICGEB_S14/2020	EPI_ISL_428853
	hCoV-19/Italy/FVG-ICGEB_S18/2020	EPI_ISL_428854
	hCoV-19/Italy/FVG-ICGEB_S5/2020	EPI_ISL_417419
	hCoV-19/Italy/FVG-ICGEB_S8/2020	EPI_ISL_417421
	hCoV-19/Italy/FVG-ICGEB_S9/2020	EPI_ISL_417423
	hCoV-19/Italy/INMI1-cs/2020	EPI_ISL_410546
	hCoV-19/Italy/INMI10/2020	EPI_ISL_424344
	hCoV-19/Italy/INMI3/2020	EPI_ISL_417921
	hCoV-19/Italy/INMI4/2020	EPI_ISL_417922
	hCoV-19/Italy/INMI5/2020	EPI_ISL_417923
	hCoV-19/Italy/INMI6/2020	EPI_ISL_419254
	hCoV-19/Italy/INMI8/2020	EPI_ISL_424342
	hCoV-19/Italy/SPL1/2020	EPI_ISL_412974
	hCoV-19/Italy/TE4925/2020	EPI_ISL_418255
	hCoV-19/Italy/TE5166/2020	EPI_ISL_420563
	hCoV-19/Italy/UniMI03/2020	EPI_ISL_417447
	hCoV-19/Italy/UnivPM1/2020	EPI_ISL_417491
	hCoV-19/Italy/VR_20COV21-26/2020	EPI_ISL_422437
	hCoV-19/Italy/VR_20COV21-37/2020	EPI_ISL_422438
	hCoV-19/Japan/DP0005/2020	EPI_ISL_416565
	hCoV-19/Japan/DP0027/2020	EPI_ISL_416566
	hCoV-19/Japan/DP0037/2020	EPI_ISL_416567
	hCoV-19/Japan/DP0059/2020	EPI_ISL_416569
	hCoV-19/Japan/DP0065/2020	EPI_ISL_416570
	hCoV-19/Japan/DP0077/2020	EPI_ISL_416571
	hCoV-19/Japan/DP0078/2020	EPI_ISL_416572
	hCoV-19/Japan/DP0104/2020	EPI_ISL_416573
	hCoV-19/Japan/DP0107/2020	EPI_ISL_416574
	hCoV-19/Japan/DP0121/2020	EPI_ISL_416575
	hCoV-19/Japan/DP0133/2020	EPI_ISL_416576
	hCoV-19/Japan/DP0134/2020	EPI_ISL_416577
	hCoV-19/Japan/DP0152/2020	EPI_ISL_416578
	hCoV-19/Japan/DP0158/2020	EPI_ISL_416579
	hCoV-19/Japan/DP0184/2020	EPI_ISL_416580
	hCoV-19/Japan/DP0190/2020	EPI_ISL_416581
	hCoV-19/Japan/DP0191/2020	EPI_ISL_416582
	hCoV-19/Japan/DP0196/2020	EPI_ISL_416583
	hCoV-19/Japan/DP0200/2020	EPI_ISL_416584
	hCoV-19/Japan/DP0236/2020	EPI_ISL_416585
	hCoV-19/Japan/DP0274/2020	EPI_ISL_416586
	hCoV-19/Japan/DP0278/2020	EPI_ISL_416587
	hCoV-19/Japan/DP0287/2020	EPI_ISL_416589
	hCoV-19/Japan/DP0289/2020	EPI_ISL_416590
	hCoV-19/Japan/DP0290/2020	EPI_ISL_416591
	hCoV-19/Japan/DP0294/2020	EPI_ISL_416592
	hCoV-19/Japan/DP0311/2020	EPI_ISL_416593
	hCoV-19/Japan/DP0319/2020	EPI_ISL_416594
	hCoV-19/Japan/DP0328/2020	EPI_ISL_416595
	hCoV-19/Japan/DP0344/2020	EPI_ISL_416596
	hCoV-19/Japan/DP0346/2020	EPI_ISL_416597
	hCoV-19/Japan/DP0357/2020	EPI_ISL_416598
	hCoV-19/Japan/DP0361/2020	EPI_ISL_416599
	hCoV-19/Japan/DP0438/2020	EPI_ISL_416600
	hCoV-19/Japan/DP0457/2020	EPI_ISL_416601
	hCoV-19/Japan/DP0464/2020	EPI_ISL_416603
	hCoV-19/Japan/DP0476/2020	EPI_ISL_416604
	hCoV-19/Japan/DP0481/2020	EPI_ISL_416605
	hCoV-19/Japan/DP0482/2020	EPI_ISL_416606
	hCoV-19/Japan/DP0543/2020	EPI_ISL_416607
	hCoV-19/Japan/DP0544/2020	EPI_ISL_416608
	hCoV-19/Japan/DP0568/2020	EPI_ISL_416609
	hCoV-19/Japan/DP0588/2020	EPI_ISL_416610
	hCoV-19/Japan/DP0644/2020	EPI_ISL_416611
	hCoV-19/Japan/DP0645/2020	EPI_ISL_416612
	hCoV-19/Japan/DP0654/2020	EPI_ISL_416613
	hCoV-19/Japan/DP0687/2020	EPI_ISL_416614
	hCoV-19/Japan/DP0699/2020	EPI_ISL_416617
	hCoV-19/Japan/DP0703/2020	EPI_ISL_416619
	hCoV-19/Japan/DP0724/2020	EPI_ISL_416620
	hCoV-19/Japan/DP0743/2020	EPI_ISL_416621
	hCoV-19/Japan/DP0752/2020	EPI_ISL_416622
	hCoV-19/Japan/DP0764/2020	EPI_ISL_416624
	hCoV-19/Japan/DP0765/2020	EPI_ISL_416625
	hCoV-19/Japan/DP0785/2020	EPI_ISL_416627
	hCoV-19/Japan/DP0786/2020	EPI_ISL_416628
	hCoV-19/Japan/DP0802/2020	EPI_ISL_416629
	hCoV-19/Japan/DP0803/2020	EPI_ISL_416630
	hCoV-19/Japan/DP0804/2020	EPI_ISL_416631
	hCoV-19/Japan/DP0827/2020	EPI_ISL_416632
	hCoV-19/Japan/DP0880/2020	EPI_ISL_416633
	hCoV-19/Japan/DP0890/2020	EPI_ISL_416634
	hCoV-19/Japan/Hu_DP_Kng_19-020/2020	EPI_ISL_412968
	hCoV-19/Japan/Hu_DP_Kng_19-027/2020	EPI_ISL_412969
	hCoV-19/Japan/Hu_DP_Kng_19-031/2020	EPI_ISL_420889
	hCoV-19/Japan/Hu_Kng_19-437/2020	EPI_ISL_420890
	hCoV-19/Japan/KY-V-029/2020	EPI_ISL_408669
	hCoV-19/Japan/NA-20-05-1/2020	EPI_ISL_410531
	hCoV-19/Japan/OS-20-071/2020	EPI_ISL_410532
	hCoV-19/Japan/P1/2020	EPI_ISL_419296
	hCoV-19/Japan/P2-1/2020	EPI_ISL_419297
	hCoV-19/Japan/P2-2/2020	EPI_ISL_419298
	hCoV-19/Japan/P3-1/2020	EPI_ISL_419299
	hCoV-19/Japan/P3-2/2020	EPI_ISL_419300
	hCoV-19/Japan/P4-1/2020	EPI_ISL_419301
	hCoV-19/Japan/P4-2/2020	EPI_ISL_419302
	hCoV-19/Japan/P4-3/2020	EPI_ISL_419303
	hCoV-19/Japan/P4-4/2020	EPI_ISL_419304
	hCoV-19/Japan/P4-5/2020	EPI_ISL_419305
	hCoV-19/Japan/P4-6/2020	EPI_ISL_419306
	hCoV-19/Japan/P4-7/2020	EPI_ISL_419307
	hCoV-19/Japan/P4-8/2020	EPI_ISL_419308
	hCoV-19/Japan/P5-1/2020	EPI_ISL_419309
	hCoV-19/Japan/P5-2/2020	EPI_ISL_419310
	hCoV-19/Japan/P5-3/2020	EPI_ISL_419311
	hCoV-19/Japan/TK-20-31-3/2020	EPI_ISL_413459
	hCoV-19/Japan/TKYE6182/2020	EPI_ISL_414511
	hCoV-19/Japan/TY-WK-012/2020	EPI_ISL_408665
	hCoV-19/Japan/TY-WK-501/2020	EPI_ISL_408666
	hCoV-19/Japan/TY-WK-521/2020	EPI_ISL_408667
	hCoV-19/Jian/JX129/2020	EPI_ISL_421253
	hCoV-19/Jian/JX169/2020	EPI_ISL_421256
	hCoV-19/Jiangsu/JS01/2020	EPI_ISL_411950
	hCoV-19/Jiangsu/JS02/2020	EPI_ISL_411952
	hCoV-19/Jiangsu/JS03/2020	EPI_ISL_411953
	hCoV-19/Jingzhou/HBCDC-HB-01/2020	EPI_ISL_412459
	hCoV-19/Jiujiang/JX22/2020	EPI_ISL_421237
	hCoV-19/JOR/SEARCH-0033-JOR/2020	EPI_ISL_429993
	hCoV-19/JOR/SEARCH-0034-JOR/2020	EPI_ISL_429994
	hCoV-19/JOR/SEARCH-0036-JOR/2020	EPI_ISL_429996
	hCoV-19/JOR/SEARCH-0037-JOR/2020	EPI_ISL_429997
	hCoV-19/JOR/SEARCH-0039-JOR/2020	EPI_ISL_429998
	hCoV-19/JOR/SEARCH-0041-JOR/2020	EPI_ISL_429999
	hCoV-19/JOR/SEARCH-0042-JOR/2020	EPI_ISL_430000
	hCoV-19/JOR/SEARCH-0043-JOR/2020	EPI_ISL_430001
	hCoV-19/JOR/SEARCH-0044-JOR/2020	EPI_ISL_430002
	hCoV-19/JOR/SEARCH-0045-JOR/2020	EPI_ISL_430003
	hCoV-19/JOR/SEARCH-0046-JOR/2020	EPI_ISL_430004
	hCoV-19/JOR/SEARCH-0048-JOR/2020	EPI_ISL_430006
	hCoV-19/JOR/SEARCH-0049-JOR/2020	EPI_ISL_430007
	hCoV-19/JOR/SEARCH-0052-JOR/2020	EPI_ISL_430009
	hCoV-19/JOR/SEARCH-0053-JOR/2020	EPI_ISL_430011
	hCoV-19/JOR/SEARCH-0056-JOR/2020	EPI_ISL_430014
	hCoV-19/JOR/SEARCH-0057-JOR/2020	EPI_ISL_430015
	hCoV-19/Korea/BA-ACH_2604/2020	EPI_ISL_420799
	hCoV-19/Korea/BA-ACH_2718/2020	EPI_ISL_420800
	hCoV-19/Korea/BA-ACH_2719/2020	EPI_ISL_420801
	hCoV-19/Korea/KCDC2001/2020	EPI_ISL_425117
	hCoV-19/Korea/KCDC2002/2020	EPI_ISL_425118
	hCoV-19/Korea/KCDC2003/2020	EPI_ISL_426163
	hCoV-19/Korea/KCDC2003/2020	EPI_ISL_426167
	hCoV-19/Korea/KCDC2004/2020	EPI_ISL_426164
	hCoV-19/Korea/KCDC2005/2020	EPI_ISL_426166
	hCoV-19/Korea/KCDC2006/2020	EPI_ISL_426168
	hCoV-19/Korea/KCDC2007/2020	EPI_ISL_426169
	hCoV-19/Korea/KCDC2008/2020	EPI_ISL_426171
	hCoV-19/Korea/KCDC2009/2020	EPI_ISL_426173
	hCoV-19/Korea/KCDC2010/2020	EPI_ISL_426180
	hCoV-19/Korea/KCDC2011/2020	EPI_ISL_426181
	hCoV-19/Korea/KCDC2012/2020	EPI_ISL_426182
	hCoV-19/Korea/KCDC2013/2020	EPI_ISL_426183
	hCoV-19/Korea/KCDC2014/2020	EPI_ISL_426187
	hCoV-19/Korea/KCDC2015/2020	EPI_ISL_427809
	hCoV-19/Korea/KCDC2016/2020	EPI_ISL_427810
	hCoV-19/Korea/KCDC2017/2020	EPI_ISL_427811
	hCoV-19/Korea/KCDC2018/2020	EPI_ISL_427812
	hCoV-19/Korea/KCDC2019/2020	EPI_ISL_427813
	hCoV-19/Kuwait/KU008/2020	EPI_ISL_422427
	hCoV-19/Kuwait/KU09/2020	EPI_ISL_416541
	hCoV-19/Kuwait/KU12/2020	EPI_ISL_416458
	hCoV-19/Kuwait/KU17/2020	EPI_ISL_416542
	hCoV-19/Kuwait/KU18/2020	EPI_ISL_416543
	hCoV-19/Latvia/0001/2020	EPI_ISL_421653
	hCoV-19/Latvia/0002/2020	EPI_ISL_421654
	hCoV-19/Latvia/0003/2020	EPI_ISL_421655
	hCoV-19/Latvia/0004/2020	EPI_ISL_421656
	hCoV-19/Latvia/0005/2020	EPI_ISL_426285
	hCoV-19/Latvia/0006/2020	EPI_ISL_426286
	hCoV-19/Latvia/0007/2020	EPI_ISL_426287
	hCoV-19/Latvia/0008/2020	EPI_ISL_426288
	hCoV-19/Latvia/0009/2020	EPI_ISL_426289
	hCoV-19/Latvia/ChVir2025/2020	EPI_ISL_419691
	hCoV-19/Lishui/LS111/2020	EPI_ISL_429852
	hCoV-19/Lishui/LS556/2020	EPI_ISL_429853
	hCoV-19/Lishui/LS557/2020	EPI_ISL_429854
	hCoV-19/Lithuania/ChVir1632/2020	EPI_ISL_416741
	hCoV-19/Luxembourg/LNS0158952/2020	EPI_ISL_417534
	hCoV-19/Luxembourg/LNS0211710/2020	EPI_ISL_429760
	hCoV-19/Luxembourg/LNS0272441/2020	EPI_ISL_421743
	hCoV-19/Luxembourg/LNS0641910/2020	EPI_ISL_419566
	hCoV-19/Luxembourg/LNS0814393/2020	EPI_ISL_429766
	hCoV-19/Luxembourg/LNS0819394/2020	EPI_ISL_421746
	hCoV-19/Luxembourg/LNS1234709/2020	EPI_ISL_419570
	hCoV-19/Luxembourg/LNS1644489/2020	EPI_ISL_421740
	hCoV-19/Luxembourg/LNS1995247/2020	EPI_ISL_429718
	hCoV-19/Luxembourg/LNS2128808/2020	EPI_ISL_417530
	hCoV-19/Luxembourg/LNS2299410/2020	EPI_ISL_421745
	hCoV-19/Luxembourg/LNS2334563/2020	EPI_ISL_421737
	hCoV-19/Luxembourg/LNS2913521/2020	EPI_ISL_429746
	hCoV-19/Luxembourg/LNS3052946/2020	EPI_ISL_421748
	hCoV-19/Luxembourg/LNS3156434/2020	EPI_ISL_419582
	hCoV-19/Luxembourg/LNS3169999/2020	EPI_ISL_429782
	hCoV-19/Luxembourg/LNS3307371/2020	EPI_ISL_421735
	hCoV-19/Luxembourg/LNS3437586/2020	EPI_ISL_429767
	hCoV-19/Luxembourg/LNS3711853/2020	EPI_ISL_419584
	hCoV-19/Luxembourg/LNS3770609/2020	EPI_ISL_421747
	hCoV-19/Luxembourg/LNS4836560/2020	EPI_ISL_419588
	hCoV-19/Luxembourg/LNS5032431/2020	EPI_ISL_419590
	hCoV-19/Luxembourg/LNS6282845/2020	EPI_ISL_417533
	hCoV-19/Luxembourg/LNS6500589/2020	EPI_ISL_421742
	hCoV-19/Luxembourg/LNS7074589/2020	EPI_ISL_421744
	hCoV-19/Luxembourg/LNS8489624/2020	EPI_ISL_417532
	hCoV-19/Luxembourg/LNS8602041/2020	EPI_ISL_421761
	hCoV-19/Luxembourg/LNS8726389/2020	EPI_ISL_429776
	hCoV-19/Luxembourg/LNS9080444/2020	EPI_ISL_419600
	hCoV-19/Luxembourg/LNS9086704/2020	EPI_ISL_419601
	hCoV-19/Luxembourg/LNS9322962/2020	EPI_ISL_428961
	hCoV-19/Luxembourg/LNS9984061/2020	EPI_ISL_429724
	hCoV-19/Luxembourg/Lux1/2020	EPI_ISL_413593
	hCoV-19/Malaysia/189332/2020	EPI_ISL_417917
	hCoV-19/Malaysia/MKAK-CL-2020-5045/2020	EPI_ISL_416829
	hCoV-19/Malaysia/MKAK-CL-2020-5047/2020	EPI_ISL_416866
	hCoV-19/Mexico/CDMX-INCMNSZ_02/2020	EPI_ISL_426362
	hCoV-19/Mexico/CDMX-INCMNSZ_03/2020	EPI_ISL_426363
	hCoV-19/Mexico/CDMX-INCMNSZ_04/2020	EPI_ISL_426364
	hCoV-19/Mexico/CDMX-InDRE_01/2020	EPI_ISL_412972
	hCoV-19/Mexico/CDMX-InDRE_06/2020	EPI_ISL_424673
	hCoV-19/Mexico/EdoMex-InDRE_03/2020	EPI_ISL_424667
	hCoV-19/Mexico/Puebla-InDRE_05/2020	EPI_ISL_424672
	hCoV-19/Mexico/Queretaro-InDRE_04/2020	EPI_ISL_424670
	hCoV-19/Nanchang/JX14/2020	EPI_ISL_421243
	hCoV-19/Nanchang/JX149/2020	EPI_ISL_421247
	hCoV-19/Nanchang/JX155/2020	EPI_ISL_421262
	hCoV-19/Nanchang/JX174/2020	EPI_ISL_421238
	hCoV-19/Nanchang/JX176/2020	EPI_ISL_421261
	hCoV-19/Nanchang/JX177/2020	EPI_ISL_421241
	hCoV-19/NanChang/JX216/2020	EPI_ISL_417420
	hCoV-19/Nanchang/JX39/2020	EPI_ISL_421248
	hCoV-19/Nanchang/JX90/2020	EPI_ISL_421245
	hCoV-19/Nanchang/JXN3T4/2020	EPI_ISL_421246
	hCoV-19/Nepal/61/2020	EPI_ISL_410301
	hCoV-19/Netherlands/Blaricum_1364780/2020	EPI_ISL_413566
	hCoV-19/Netherlands/Flevoland_1/2020	EPI_ISL_415460
	hCoV-19/Netherlands/Friesland_10/2020	EPI_ISL_422566
	hCoV-19/Netherlands/Friesland_3/2020	EPI_ISL_422568
	hCoV-19/Netherlands/Friesland_4/2020	EPI_ISL_422569
	hCoV-19/Netherlands/Friesland_6/2020	EPI_ISL_422571
	hCoV-19/Netherlands/Friesland_7/2020	EPI_ISL_422572
	hCoV-19/Netherlands/Gelderland_1/2020	EPI_ISL_414423
	hCoV-19/Netherlands/Gelderland_1/2020	EPI_ISL_415461
	hCoV-19/Netherlands/Gelderland_10/2020	EPI_ISL_422638
	hCoV-19/Netherlands/Gelderland_2/2020	EPI_ISL_415462
	hCoV-19/Netherlands/Gelderland_3/2020	EPI_ISL_415463
	hCoV-19/Netherlands/Gelderland_5/2020	EPI_ISL_422641
	hCoV-19/Netherlands/Gelderland_6/2020	EPI_ISL_422642
	hCoV-19/Netherlands/Gelderland_7/2020	EPI_ISL_422643
	hCoV-19/Netherlands/Gelderland_8/2020	EPI_ISL_422644
	hCoV-19/Netherlands/Gelderland_9/2020	EPI_ISL_422645
	hCoV-19/Netherlands/Haarlem_1363688/2020	EPI_ISL_413572
	hCoV-19/Netherlands/Hardinxveld_Giessendam_1364806/2020	EPI_ISL_413573
	hCoV-19/Netherlands/Limburg_7/2020	EPI_ISL_415464
	hCoV-19/Netherlands/Limburg_8/2020	EPI_ISL_422647
	hCoV-19/Netherlands/Limburg_9/2020	EPI_ISL_422648
	hCoV-19/Netherlands/Naarden_1364774/2020	EPI_ISL_413577
	hCoV-19/Netherlands/NA_1/2020	EPI_ISL_415465
	hCoV-19/Netherlands/NA_10/2020	EPI_ISL_415466
	hCoV-19/Netherlands/NA_101/2020	EPI_ISL_422650
	hCoV-19/Netherlands/NA_102/2020	EPI_ISL_422651
	hCoV-19/Netherlands/NA_103/2020	EPI_ISL_422652
	hCoV-19/Netherlands/NA_104/2020	EPI_ISL_422653
	hCoV-19/Netherlands/NA_106/2020	EPI_ISL_422655
	hCoV-19/Netherlands/NA_107/2020	EPI_ISL_422656
	hCoV-19/Netherlands/NA_109/2020	EPI_ISL_422657
	hCoV-19/Netherlands/NA_11/2020	EPI_ISL_415467
	hCoV-19/Netherlands/NA_111/2020	EPI_ISL_422659
	hCoV-19/Netherlands/NA_113/2020	EPI_ISL_422661
	hCoV-19/Netherlands/NA_114/2020	EPI_ISL_422662
	hCoV-19/Netherlands/NA_117/2020	EPI_ISL_422664
	hCoV-19/Netherlands/NA_119/2020	EPI_ISL_422666
	hCoV-19/Netherlands/NA_12/2020	EPI_ISL_415468
	hCoV-19/Netherlands/NA_120/2020	EPI_ISL_422667
	hCoV-19/Netherlands/NA_121/2020	EPI_ISL_422668
	hCoV-19/Netherlands/NA_122/2020	EPI_ISL_422669
	hCoV-19/Netherlands/NA_126/2020	EPI_ISL_422670
	hCoV-19/Netherlands/NA_127/2020	EPI_ISL_422671
	hCoV-19/Netherlands/NA_128/2020	EPI_ISL_422672
	hCoV-19/Netherlands/NA_13/2020	EPI_ISL_415469
	hCoV-19/Netherlands/NA_130/2020	EPI_ISL_422674
	hCoV-19/Netherlands/NA_132/2020	EPI_ISL_422676
	hCoV-19/Netherlands/NA_133/2020	EPI_ISL_422677
	hCoV-19/Netherlands/NA_134/2020	EPI_ISL_422678
	hCoV-19/Netherlands/NA_135/2020	EPI_ISL_422679
	hCoV-19/Netherlands/NA_136/2020	EPI_ISL_422680
	hCoV-19/Netherlands/NA_137/2020	EPI_ISL_422681
	hCoV-19/Netherlands/NA_138/2020	EPI_ISL_422682
	hCoV-19/Netherlands/NA_144/2020	EPI_ISL_422684
	hCoV-19/Netherlands/NA_145/2020	EPI_ISL_422685
	hCoV-19/Netherlands/NA_15/2020	EPI_ISL_415471
	hCoV-19/Netherlands/NA_150/2020	EPI_ISL_422686
	hCoV-19/Netherlands/NA_152/2020	EPI_ISL_422687
	hCoV-19/Netherlands/NA_153/2020	EPI_ISL_422688
	hCoV-19/Netherlands/NA_154/2020	EPI_ISL_422689
	hCoV-19/Netherlands/NA_155/2020	EPI_ISL_422690
	hCoV-19/Netherlands/NA_156/2020	EPI_ISL_422691
	hCoV-19/Netherlands/NA_157/2020	EPI_ISL_422692
	hCoV-19/Netherlands/NA_158/2020	EPI_ISL_422693
	hCoV-19/Netherlands/NA_159/2020	EPI_ISL_422694
	hCoV-19/Netherlands/NA_16/2020	EPI_ISL_415472
	hCoV-19/Netherlands/NA_160/2020	EPI_ISL_422695
	hCoV-19/Netherlands/NA_161/2020	EPI_ISL_422696
	hCoV-19/Netherlands/NA_162/2020	EPI_ISL_422697
	hCoV-19/Netherlands/NA_163/2020	EPI_ISL_422698
	hCoV-19/Netherlands/NA_164/2020	EPI_ISL_422699
	hCoV-19/Netherlands/NA_165/2020	EPI_ISL_422700
	hCoV-19/Netherlands/NA_166/2020	EPI_ISL_422701
	hCoV-19/Netherlands/NA_167/2020	EPI_ISL_422702
	hCoV-19/Netherlands/NA_168/2020	EPI_ISL_422703
	hCoV-19/Netherlands/NA_169/2020	EPI_ISL_422704
	hCoV-19/Netherlands/NA_17/2020	EPI_ISL_415473
	hCoV-19/Netherlands/NA_170/2020	EPI_ISL_422705
	hCoV-19/Netherlands/NA_171/2020	EPI_ISL_422706
	hCoV-19/Netherlands/NA_172/2020	EPI_ISL_422707
	hCoV-19/Netherlands/NA_173/2020	EPI_ISL_422708
	hCoV-19/Netherlands/NA_174/2020	EPI_ISL_422709
	hCoV-19/Netherlands/NA_176/2020	EPI_ISL_422711
	hCoV-19/Netherlands/NA_177/2020	EPI_ISL_422712
	hCoV-19/Netherlands/NA_179/2020	EPI_ISL_422714
	hCoV-19/Netherlands/NA_18/2020	EPI_ISL_415474
	hCoV-19/Netherlands/NA_180/2020	EPI_ISL_422715
	hCoV-19/Netherlands/NA_181/2020	EPI_ISL_422716
	hCoV-19/Netherlands/NA_183/2020	EPI_ISL_422718
	hCoV-19/Netherlands/NA_184/2020	EPI_ISL_422719
	hCoV-19/Netherlands/NA_185/2020	EPI_ISL_422720
	hCoV-19/Netherlands/NA_186/2020	EPI_ISL_422721
	hCoV-19/Netherlands/NA_187/2020	EPI_ISL_422722
	hCoV-19/Netherlands/NA_189/2020	EPI_ISL_422724
	hCoV-19/Netherlands/NA_19/2020	EPI_ISL_415475
	hCoV-19/Netherlands/NA_190/2020	EPI_ISL_422725
	hCoV-19/Netherlands/NA_191/2020	EPI_ISL_422726
	hCoV-19/Netherlands/NA_192/2020	EPI_ISL_422727
	hCoV-19/Netherlands/NA_193/2020	EPI_ISL_422728
	hCoV-19/Netherlands/NA_194/2020	EPI_ISL_422729
	hCoV-19/Netherlands/NA_195/2020	EPI_ISL_422730
	hCoV-19/Netherlands/NA_197/2020	EPI_ISL_422732
	hCoV-19/Netherlands/NA_2/2020	EPI_ISL_415476
	hCoV-19/Netherlands/NA_200/2020	EPI_ISL_422735
	hCoV-19/Netherlands/NA_201/2020	EPI_ISL_422736
	hCoV-19/Netherlands/NA_202/2020	EPI_ISL_422737
	hCoV-19/Netherlands/NA_203/2020	EPI_ISL_422738
	hCoV-19/Netherlands/NA_206/2020	EPI_ISL_422741
	hCoV-19/Netherlands/NA_207/2020	EPI_ISL_422742
	hCoV-19/Netherlands/NA_21/2020	EPI_ISL_415478
	hCoV-19/Netherlands/NA_210/2020	EPI_ISL_422745
	hCoV-19/Netherlands/NA_211/2020	EPI_ISL_422746
	hCoV-19/Netherlands/NA_212/2020	EPI_ISL_422747
	hCoV-19/Netherlands/NA_213/2020	EPI_ISL_422748
	hCoV-19/Netherlands/NA_216/2020	EPI_ISL_422751
	hCoV-19/Netherlands/NA_218/2020	EPI_ISL_422753
	hCoV-19/Netherlands/NA_22/2020	EPI_ISL_415479
	hCoV-19/Netherlands/NA_220/2020	EPI_ISL_422755
	hCoV-19/Netherlands/NA_221/2020	EPI_ISL_422756
	hCoV-19/Netherlands/NA_224/2020	EPI_ISL_422759
	hCoV-19/Netherlands/NA_227/2020	EPI_ISL_422762
	hCoV-19/Netherlands/NA_229/2020	EPI_ISL_422764
	hCoV-19/Netherlands/NA_23/2020	EPI_ISL_415480
	hCoV-19/Netherlands/NA_24/2020	EPI_ISL_415481
	hCoV-19/Netherlands/NA_242/2020	EPI_ISL_422776
	hCoV-19/Netherlands/NA_243/2020	EPI_ISL_422777
	hCoV-19/Netherlands/NA_244/2020	EPI_ISL_422778
	hCoV-19/Netherlands/NA_25/2020	EPI_ISL_415482
	hCoV-19/Netherlands/NA_253/2020	EPI_ISL_422787
	hCoV-19/Netherlands/NA_254/2020	EPI_ISL_422788
	hCoV-19/Netherlands/NA_256/2020	EPI_ISL_422790
	hCoV-19/Netherlands/NA_257/2020	EPI_ISL_422791
	hCoV-19/Netherlands/NA_258/2020	EPI_ISL_422792
	hCoV-19/Netherlands/NA_259/2020	EPI_ISL_422793
	hCoV-19/Netherlands/NA_26/2020	EPI_ISL_415483
	hCoV-19/Netherlands/NA_260/2020	EPI_ISL_422794
	hCoV-19/Netherlands/NA_261/2020	EPI_ISL_422795
	hCoV-19/Netherlands/NA_262/2020	EPI_ISL_422796
	hCoV-19/Netherlands/NA_265/2020	EPI_ISL_422576
	hCoV-19/Netherlands/NA_266/2020	EPI_ISL_422577
	hCoV-19/Netherlands/NA_267/2020	EPI_ISL_422578
	hCoV-19/Netherlands/NA_268/2020	EPI_ISL_422579
	hCoV-19/Netherlands/NA_269/2020	EPI_ISL_422580
	hCoV-19/Netherlands/NA_270/2020	EPI_ISL_422581
	hCoV-19/Netherlands/NA_272/2020	EPI_ISL_422583
	hCoV-19/Netherlands/NA_274/2020	EPI_ISL_422585
	hCoV-19/Netherlands/NA_276/2020	EPI_ISL_422587
	hCoV-19/Netherlands/NA_277/2020	EPI_ISL_422588
	hCoV-19/Netherlands/NA_28/2020	EPI_ISL_415485
	hCoV-19/Netherlands/NA_282/2020	EPI_ISL_422591
	hCoV-19/Netherlands/NA_283/2020	EPI_ISL_422592
	hCoV-19/Netherlands/NA_284/2020	EPI_ISL_422593
	hCoV-19/Netherlands/NA_285/2020	EPI_ISL_422594
	hCoV-19/Netherlands/NA_286/2020	EPI_ISL_422595
	hCoV-19/Netherlands/NA_288/2020	EPI_ISL_422597
	hCoV-19/Netherlands/NA_289/2020	EPI_ISL_422598
	hCoV-19/Netherlands/NA_29/2020	EPI_ISL_415486
	hCoV-19/Netherlands/NA_290/2020	EPI_ISL_422599
	hCoV-19/Netherlands/NA_291/2020	EPI_ISL_422600
	hCoV-19/Netherlands/NA_292/2020	EPI_ISL_422601
	hCoV-19/Netherlands/NA_293/2020	EPI_ISL_422602
	hCoV-19/Netherlands/NA_294/2020	EPI_ISL_422603
	hCoV-19/Netherlands/NA_295/2020	EPI_ISL_422604
	hCoV-19/Netherlands/NA_296/2020	EPI_ISL_422605
	hCoV-19/Netherlands/NA_297/2020	EPI_ISL_422606
	hCoV-19/Netherlands/NA_298/2020	EPI_ISL_422607
	hCoV-19/Netherlands/NA_299/2020	EPI_ISL_422608
	hCoV-19/Netherlands/NA_30/2020	EPI_ISL_415487
	hCoV-19/Netherlands/NA_300/2020	EPI_ISL_422609
	hCoV-19/Netherlands/NA_301/2020	EPI_ISL_422610
	hCoV-19/Netherlands/NA_302/2020	EPI_ISL_422611
	hCoV-19/Netherlands/NA_303/2020	EPI_ISL_422612
	hCoV-19/Netherlands/NA_306/2020	EPI_ISL_422615
	hCoV-19/Netherlands/NA_307/2020	EPI_ISL_422616
	hCoV-19/Netherlands/NA_31/2020	EPI_ISL_415488
	hCoV-19/Netherlands/NA_312/2020	EPI_ISL_422621
	hCoV-19/Netherlands/NA_314/2020	EPI_ISL_422623
	hCoV-19/Netherlands/NA_316/2020	EPI_ISL_422625
	hCoV-19/Netherlands/NA_317/2020	EPI_ISL_422626
	hCoV-19/Netherlands/NA_32/2020	EPI_ISL_415489
	hCoV-19/Netherlands/NA_34/2020	EPI_ISL_415491
	hCoV-19/Netherlands/NA_35/2020	EPI_ISL_415492
	hCoV-19/Netherlands/NA_36/2020	EPI_ISL_422797
	hCoV-19/Netherlands/NA_37/2020	EPI_ISL_422798
	hCoV-19/Netherlands/NA_38/2020	EPI_ISL_422799
	hCoV-19/Netherlands/NA_40/2020	EPI_ISL_422801
	hCoV-19/Netherlands/NA_41/2020	EPI_ISL_422802
	hCoV-19/Netherlands/NA_42/2020	EPI_ISL_422803
	hCoV-19/Netherlands/NA_43/2020	EPI_ISL_422804
	hCoV-19/Netherlands/NA_44/2020	EPI_ISL_422805
	hCoV-19/Netherlands/NA_46/2020	EPI_ISL_422807
	hCoV-19/Netherlands/NA_47/2020	EPI_ISL_422808
	hCoV-19/Netherlands/NA_50/2020	EPI_ISL_422811
	hCoV-19/Netherlands/NA_51/2020	EPI_ISL_422812
	hCoV-19/Netherlands/NA_52/2020	EPI_ISL_422813
	hCoV-19/Netherlands/NA_54/2020	EPI_ISL_422815
	hCoV-19/Netherlands/NA_55/2020	EPI_ISL_422816
	hCoV-19/Netherlands/NA_56/2020	EPI_ISL_422817
	hCoV-19/Netherlands/NA_57/2020	EPI_ISL_422818
	hCoV-19/Netherlands/NA_58/2020	EPI_ISL_422819
	hCoV-19/Netherlands/NA_6/2020	EPI_ISL_415495
	hCoV-19/Netherlands/NA_60/2020	EPI_ISL_422821
	hCoV-19/Netherlands/NA_61/2020	EPI_ISL_422822
	hCoV-19/Netherlands/NA_62/2020	EPI_ISL_422823
	hCoV-19/Netherlands/NA_64/2020	EPI_ISL_422825
	hCoV-19/Netherlands/NA_67/2020	EPI_ISL_422827
	hCoV-19/Netherlands/NA_7/2020	EPI_ISL_415496
	hCoV-19/Netherlands/NA_74/2020	EPI_ISL_422834
	hCoV-19/Netherlands/NA_75/2020	EPI_ISL_422835
	hCoV-19/Netherlands/NA_77/2020	EPI_ISL_422837
	hCoV-19/Netherlands/NA_79/2020	EPI_ISL_422839
	hCoV-19/Netherlands/NA_80/2020	EPI_ISL_422840
	hCoV-19/Netherlands/NA_82/2020	EPI_ISL_422842
	hCoV-19/Netherlands/NA_83/2020	EPI_ISL_422843
	hCoV-19/Netherlands/NA_87/2020	EPI_ISL_422847
	hCoV-19/Netherlands/NA_88/2020	EPI_ISL_422848
	hCoV-19/Netherlands/NA_89/2020	EPI_ISL_422849
	hCoV-19/Netherlands/NA_9/2020	EPI_ISL_415498
	hCoV-19/Netherlands/NA_90/2020	EPI_ISL_422850
	hCoV-19/Netherlands/NA_91/2020	EPI_ISL_422851
	hCoV-19/Netherlands/NA_92/2020	EPI_ISL_422852
	hCoV-19/Netherlands/NA_93/2020	EPI_ISL_422853
	hCoV-19/Netherlands/NA_94/2020	EPI_ISL_422854
	hCoV-19/Netherlands/NA_95/2020	EPI_ISL_422855
	hCoV-19/Netherlands/NA_96/2020	EPI_ISL_422856
	hCoV-19/Netherlands/NA_97/2020	EPI_ISL_422857
	hCoV-19/Netherlands/NA_99/2020	EPI_ISL_422858
	hCoV-19/Netherlands/NoordBrabant_1/2020	EPI_ISL_414428
	hCoV-19/Netherlands/NoordBrabant_100/2020	EPI_ISL_422859
	hCoV-19/Netherlands/NoordBrabant_101/2020	EPI_ISL_422860
	hCoV-19/Netherlands/NoordBrabant_103/2020	EPI_ISL_422862
	hCoV-19/Netherlands/NoordBrabant_104/2020	EPI_ISL_422863
	hCoV-19/Netherlands/NoordBrabant_105/2020	EPI_ISL_422864
	hCoV-19/Netherlands/NoordBrabant_12/2020	EPI_ISL_414452
	hCoV-19/Netherlands/NoordBrabant_17/2020	EPI_ISL_414457
	hCoV-19/Netherlands/NoordBrabant_27/2020	EPI_ISL_414536
	hCoV-19/Netherlands/NoordBrabant_28/2020	EPI_ISL_414537
	hCoV-19/Netherlands/NoordBrabant_3/2020	EPI_ISL_414429
	hCoV-19/Netherlands/NoordBrabant_30/2020	EPI_ISL_414539
	hCoV-19/Netherlands/NoordBrabant_34/2020	EPI_ISL_414543
	hCoV-19/Netherlands/NoordBrabant_35/2020	EPI_ISL_414544
	hCoV-19/Netherlands/NoordBrabant_36/2020	EPI_ISL_414545
	hCoV-19/Netherlands/NoordBrabant_41/2020	EPI_ISL_415499
	hCoV-19/Netherlands/NoordBrabant_42/2020	EPI_ISL_415500
	hCoV-19/Netherlands/NoordBrabant_44/2020	EPI_ISL_415501
	hCoV-19/Netherlands/NoordBrabant_45/2020	EPI_ISL_415502
	hCoV-19/Netherlands/NoordBrabant_46/2020	EPI_ISL_415503
	hCoV-19/Netherlands/NoordBrabant_48/2020	EPI_ISL_415505
	hCoV-19/Netherlands/NoordBrabant_49/2020	EPI_ISL_415506
	hCoV-19/Netherlands/NoordBrabant_51/2020	EPI_ISL_415507
	hCoV-19/Netherlands/NoordBrabant_52/2020	EPI_ISL_415508
	hCoV-19/Netherlands/NoordBrabant_53/2020	EPI_ISL_415509
	hCoV-19/Netherlands/NoordBrabant_54/2020	EPI_ISL_415510
	hCoV-19/Netherlands/NoordBrabant_55/2020	EPI_ISL_415511
	hCoV-19/Netherlands/NoordBrabant_56/2020	EPI_ISL_415512
	hCoV-19/Netherlands/NoordBrabant_58/2020	EPI_ISL_415514
	hCoV-19/Netherlands/NoordBrabant_59/2020	EPI_ISL_415515
	hCoV-19/Netherlands/NoordBrabant_6/2020	EPI_ISL_414451
	hCoV-19/Netherlands/NoordBrabant_61/2020	EPI_ISL_415517
	hCoV-19/Netherlands/NoordBrabant_62/2020	EPI_ISL_415518
	hCoV-19/Netherlands/NoordBrabant_63/2020	EPI_ISL_415519
	hCoV-19/Netherlands/NoordBrabant_64/2020	EPI_ISL_415520
	hCoV-19/Netherlands/NoordBrabant_65/2020	EPI_ISL_415521
	hCoV-19/Netherlands/NoordBrabant_67/2020	EPI_ISL_415523
	hCoV-19/Netherlands/NoordBrabant_68/2020	EPI_ISL_415524
	hCoV-19/Netherlands/NoordBrabant_69/2020	EPI_ISL_422865
	hCoV-19/Netherlands/NoordBrabant_70/2020	EPI_ISL_422866
	hCoV-19/Netherlands/NoordBrabant_71/2020	EPI_ISL_422867
	hCoV-19/Netherlands/NoordBrabant_72/2020	EPI_ISL_422868
	hCoV-19/Netherlands/NoordBrabant_73/2020	EPI_ISL_422869
	hCoV-19/Netherlands/NoordBrabant_74/2020	EPI_ISL_422870
	hCoV-19/Netherlands/NoordBrabant_75/2020	EPI_ISL_422871
	hCoV-19/Netherlands/NoordBrabant_76/2020	EPI_ISL_422872
	hCoV-19/Netherlands/NoordBrabant_77/2020	EPI_ISL_422873
	hCoV-19/Netherlands/NoordBrabant_80/2020	EPI_ISL_422875
	hCoV-19/Netherlands/NoordBrabant_81/2020	EPI_ISL_422876
	hCoV-19/Netherlands/NoordBrabant_82/2020	EPI_ISL_422877
	hCoV-19/Netherlands/NoordBrabant_85/2020	EPI_ISL_422879
	hCoV-19/Netherlands/NoordBrabant_86/2020	EPI_ISL_422880
	hCoV-19/Netherlands/NoordBrabant_87/2020	EPI_ISL_422881
	hCoV-19/Netherlands/NoordBrabant_88/2020	EPI_ISL_422882
	hCoV-19/Netherlands/NoordBrabant_94/2020	EPI_ISL_422888
	hCoV-19/Netherlands/NoordBrabant_95/2020	EPI_ISL_422889
	hCoV-19/Netherlands/NoordBrabant_96/2020	EPI_ISL_422890
	hCoV-19/Netherlands/NoordBrabant_98/2020	EPI_ISL_422892
	hCoV-19/Netherlands/NoordBrabant_99/2020	EPI_ISL_422893
	hCoV-19/Netherlands/NoordHolland_1/2020	EPI_ISL_414433
	hCoV-19/Netherlands/NoordHolland_2/2020	EPI_ISL_414549
	hCoV-19/Netherlands/NoordHolland_3/2020	EPI_ISL_415525
	hCoV-19/Netherlands/NoordHolland_31/2020	EPI_ISL_422894
	hCoV-19/Netherlands/NoordHolland_4/2020	EPI_ISL_422895
	hCoV-19/Netherlands/Nootdorp_1364222/2020	EPI_ISL_413579
	hCoV-19/Netherlands/Oisterwijk_1364072/2020	EPI_ISL_413580
	hCoV-19/Netherlands/Rotterdam_1363790/2020	EPI_ISL_413582
	hCoV-19/Netherlands/Rotterdam_1364040/2020	EPI_ISL_413583
	hCoV-19/Netherlands/Rotterdam_1364740/2020	EPI_ISL_413584
	hCoV-19/Netherlands/Tilburg_1364286/2020	EPI_ISL_413587
	hCoV-19/Netherlands/Utrecht_1/2020	EPI_ISL_414435
	hCoV-19/Netherlands/Utrecht_11/2020	EPI_ISL_414443
	hCoV-19/Netherlands/Utrecht_12/2020	EPI_ISL_414551
	hCoV-19/Netherlands/Utrecht_13/2020	EPI_ISL_414552
	hCoV-19/Netherlands/Utrecht_1363628/2020	EPI_ISL_413589
	hCoV-19/Netherlands/Utrecht_1364066/2020	EPI_ISL_413590
	hCoV-19/Netherlands/Utrecht_15/2020	EPI_ISL_414554
	hCoV-19/Netherlands/Utrecht_16/2020	EPI_ISL_414555
	hCoV-19/Netherlands/Utrecht_17/2020	EPI_ISL_415526
	hCoV-19/Netherlands/Utrecht_18/2020	EPI_ISL_415527
	hCoV-19/Netherlands/Utrecht_20/2020	EPI_ISL_422897
	hCoV-19/Netherlands/Utrecht_21/2020	EPI_ISL_422898
	hCoV-19/Netherlands/Utrecht_5/2020	EPI_ISL_414439
	hCoV-19/Netherlands/Zeewolde_1365080/2020	EPI_ISL_413591
	hCoV-19/Netherlands/ZuidHolland_10/2020	EPI_ISL_414446
	hCoV-19/Netherlands/ZuidHolland_100/2020	EPI_ISL_422628
	hCoV-19/Netherlands/ZuidHolland_101/2020	EPI_ISL_422629
	hCoV-19/Netherlands/ZuidHolland_102/2020	EPI_ISL_422901
	hCoV-19/Netherlands/ZuidHolland_103/2020	EPI_ISL_422902
	hCoV-19/Netherlands/ZuidHolland_13/2020	EPI_ISL_414470
	hCoV-19/Netherlands/ZuidHolland_15/2020	EPI_ISL_414557
	hCoV-19/Netherlands/ZuidHolland_16/2020	EPI_ISL_414558
	hCoV-19/Netherlands/ZuidHolland_17/2020	EPI_ISL_414559
	hCoV-19/Netherlands/ZuidHolland_19/2020	EPI_ISL_414561
	hCoV-19/Netherlands/ZuidHolland_20/2020	EPI_ISL_414562
	hCoV-19/Netherlands/ZuidHolland_21/2020	EPI_ISL_414563
	hCoV-19/Netherlands/ZuidHolland_22/2020	EPI_ISL_414564
	hCoV-19/Netherlands/ZuidHolland_25/2020	EPI_ISL_415529
	hCoV-19/Netherlands/ZuidHolland_26/2020	EPI_ISL_415530
	hCoV-19/Netherlands/ZuidHolland_27/2020	EPI_ISL_415531
	hCoV-19/Netherlands/ZuidHolland_28/2020	EPI_ISL_415532
	hCoV-19/Netherlands/ZuidHolland_29/2020	EPI_ISL_415533
	hCoV-19/Netherlands/ZuidHolland_30/2020	EPI_ISL_415534
	hCoV-19/Netherlands/ZuidHolland_31/2020	EPI_ISL_415535
	hCoV-19/Netherlands/ZuidHolland_33/2020	EPI_ISL_422905
	hCoV-19/Netherlands/ZuidHolland_35/2020	EPI_ISL_422907
	hCoV-19/Netherlands/ZuidHolland_36/2020	EPI_ISL_422908
	hCoV-19/Netherlands/ZuidHolland_37/2020	EPI_ISL_422909
	hCoV-19/Netherlands/ZuidHolland_38/2020	EPI_ISL_422910
	hCoV-19/Netherlands/ZuidHolland_39/2020	EPI_ISL_422911
	hCoV-19/Netherlands/ZuidHolland_40/2020	EPI_ISL_422912
	hCoV-19/Netherlands/ZuidHolland_41/2020	EPI_ISL_422913
	hCoV-19/Netherlands/ZuidHolland_42/2020	EPI_ISL_422914
	hCoV-19/Netherlands/ZuidHolland_43/2020	EPI_ISL_422915
	hCoV-19/Netherlands/ZuidHolland_44/2020	EPI_ISL_422916
	hCoV-19/Netherlands/ZuidHolland_45/2020	EPI_ISL_422917
	hCoV-19/Netherlands/ZuidHolland_47/2020	EPI_ISL_422918
	hCoV-19/Netherlands/ZuidHolland_48/2020	EPI_ISL_422919
	hCoV-19/Netherlands/ZuidHolland_52/2020	EPI_ISL_422920
	hCoV-19/Netherlands/ZuidHolland_55/2020	EPI_ISL_422923
	hCoV-19/Netherlands/ZuidHolland_56/2020	EPI_ISL_422924
	hCoV-19/Netherlands/ZuidHolland_57/2020	EPI_ISL_422925
	hCoV-19/Netherlands/ZuidHolland_58/2020	EPI_ISL_422926
	hCoV-19/Netherlands/ZuidHolland_62/2020	EPI_ISL_422930
	hCoV-19/Netherlands/ZuidHolland_66/2020	EPI_ISL_422934
	hCoV-19/Netherlands/ZuidHolland_67/2020	EPI_ISL_422935
	hCoV-19/Netherlands/ZuidHolland_7/2020	EPI_ISL_414467
	hCoV-19/Netherlands/ZuidHolland_70/2020	EPI_ISL_422938
	hCoV-19/Netherlands/ZuidHolland_71/2020	EPI_ISL_422939
	hCoV-19/Netherlands/ZuidHolland_74/2020	EPI_ISL_422942
	hCoV-19/Netherlands/ZuidHolland_75/2020	EPI_ISL_422943
	hCoV-19/Netherlands/ZuidHolland_76/2020	EPI_ISL_422944
	hCoV-19/Netherlands/ZuidHolland_79/2020	EPI_ISL_422947
	hCoV-19/Netherlands/ZuidHolland_8/2020	EPI_ISL_414468
	hCoV-19/Netherlands/ZuidHolland_80/2020	EPI_ISL_422948
	hCoV-19/Netherlands/ZuidHolland_81/2020	EPI_ISL_422949
	hCoV-19/Netherlands/ZuidHolland_82/2020	EPI_ISL_422950
	hCoV-19/Netherlands/ZuidHolland_83/2020	EPI_ISL_422951
	hCoV-19/Netherlands/ZuidHolland_84/2020	EPI_ISL_422952
	hCoV-19/Netherlands/ZuidHolland_9/2020	EPI_ISL_414445
	hCoV-19/Netherlands/ZuidHolland_90/2020	EPI_ISL_422957
	hCoV-19/Netherlands/ZuidHolland_95/2020	EPI_ISL_422631
	hCoV-19/Netherlands/ZuidHolland_96/2020	EPI_ISL_422632
	hCoV-19/Netherlands/ZuidHolland_97/2020	EPI_ISL_422633
	hCoV-19/Netherlands/ZuidHolland_98/2020	EPI_ISL_422634
	hCoV-19/Netherlands/ZuidHolland_99/2020	EPI_ISL_422635
	hCoV-19/NewZealand/CoV001/2020	EPI_ISL_417211
	hCoV-19/Nonthaburi/61/2020	EPI_ISL_403962
	hCoV-19/Nonthaburi/74/2020	EPI_ISL_403963
	hCoV-19/Norway/1379/2020	EPI_ISL_417483
	hCoV-19/Norway/1380/2020	EPI_ISL_417484
	hCoV-19/Norway/1455/2020	EPI_ISL_420135
	hCoV-19/Norway/1493/2020	EPI_ISL_417488
	hCoV-19/Norway/1538/2020	EPI_ISL_417486
	hCoV-19/Norway/1539/2020	EPI_ISL_417487
	hCoV-19/Norway/1694/2020	EPI_ISL_420136
	hCoV-19/Norway/1867/2020	EPI_ISL_420141
	hCoV-19/Norway/1917/2020	EPI_ISL_420143
	hCoV-19/Norway/1951/2020	EPI_ISL_420145
	hCoV-19/Norway/1953/2020	EPI_ISL_420313
	hCoV-19/Norway/1955/2020	EPI_ISL_420146
	hCoV-19/Norway/1989/2020	EPI_ISL_420147
	hCoV-19/Norway/2084/2020	EPI_ISL_420150
	hCoV-19/Norway/2088/2020	EPI_ISL_420152
	hCoV-19/Norway/2114/2020	EPI_ISL_420312
	hCoV-19/Pakistan/Gilgit1/2020	EPI_ISL_417444
	hCoV-19/Peru/010/2020	EPI_ISL_415787
	hCoV-19/Pingxiang/JX151/2020	EPI_ISL_421259
	hCoV-19/Pingxiang/JX5/2020	EPI_ISL_421252
	hCoV-19/Poland/PL_P1/2020	EPI_ISL_416488
	hCoV-19/Poland/PL_P2/2020	EPI_ISL_428925
	hCoV-19/Poland/PL_P3/2020	EPI_ISL_428926
	hCoV-19/Poland/PL_P4/2020	EPI_ISL_428927
	hCoV-19/Poland/PL_P5/2020	EPI_ISL_428928
	hCoV-19/Poland/PL_P6/2020	EPI_ISL_428929
	hCoV-19/Poland/PL_P7/2020	EPI_ISL_428930
	hCoV-19/Poland/PL_P8/2020	EPI_ISL_428931
	hCoV-19/Poland/PL_P9/2020	EPI_ISL_428932
	hCoV-19/Portugal/IGC00009/2020	EPI_ISL_419386
	hCoV-19/Portugal/IGC00010/2020	EPI_ISL_419387
	hCoV-19/Portugal/PT0001b/2020	EPI_ISL_417986
	hCoV-19/Portugal/PT0003/2020	EPI_ISL_417987
	hCoV-19/Portugal/PT0004/2020	EPI_ISL_417988
	hCoV-19/Portugal/PT0005/2020	EPI_ISL_417989
	hCoV-19/Portugal/PT0006b/2020	EPI_ISL_417991
	hCoV-19/Portugal/PT0007/2020	EPI_ISL_417992
	hCoV-19/Portugal/PT0008/2020	EPI_ISL_417993
	hCoV-19/Portugal/PT0009/2020	EPI_ISL_417994
	hCoV-19/Portugal/PT0010/2020	EPI_ISL_417995
	hCoV-19/Portugal/PT0011/2020	EPI_ISL_417996
	hCoV-19/Portugal/PT0013/2020	EPI_ISL_417998
	hCoV-19/Portugal/PT0014/2020	EPI_ISL_417999
	hCoV-19/Portugal/PT0015/2020	EPI_ISL_418000
	hCoV-19/Portugal/PT0016/2020	EPI_ISL_418001
	hCoV-19/Portugal/PT0017/2020	EPI_ISL_418002
	hCoV-19/Portugal/PT0018/2020	EPI_ISL_418003
	hCoV-19/Portugal/PT0019/2020	EPI_ISL_418004
	hCoV-19/Portugal/PT0020/2020	EPI_ISL_418005
	hCoV-19/Portugal/PT0021/2020	EPI_ISL_418006
	hCoV-19/Portugal/PT0022/2020	EPI_ISL_418007
	hCoV-19/Portugal/PT0023/2020	EPI_ISL_418008
	hCoV-19/Portugal/PT0024/2020	EPI_ISL_418009
	hCoV-19/Portugal/PT0025/2020	EPI_ISL_418010
	hCoV-19/Portugal/PT0026/2020	EPI_ISL_418011
	hCoV-19/Portugal/PT0027/2020	EPI_ISL_418012
	hCoV-19/Portugal/PT0028/2020	EPI_ISL_418013
	hCoV-19/Portugal/PT0029/2020	EPI_ISL_418014
	hCoV-19/Portugal/PT0030/2020	EPI_ISL_418015
	hCoV-19/Portugal/PT0031/2020	EPI_ISL_418016
	hCoV-19/Portugal/PT0032/2020	EPI_ISL_418017
	hCoV-19/Portugal/PT0033/2020	EPI_ISL_418018
	hCoV-19/Portugal/PT0034/2020	EPI_ISL_418019
	hCoV-19/Portugal/PT0035/2020	EPI_ISL_418020
	hCoV-19/Portugal/PT0036/2020	EPI_ISL_418021
	hCoV-19/Portugal/PT0037/2020	EPI_ISL_418022
	hCoV-19/Portugal/PT0038/2020	EPI_ISL_418023
	hCoV-19/Portugal/PT0039/2020	EPI_ISL_418024
	hCoV-19/Portugal/PT0040/2020	EPI_ISL_418025
	hCoV-19/Portugal/PT0041/2020	EPI_ISL_418026
	hCoV-19/Portugal/PT0043/2020	EPI_ISL_421446
	hCoV-19/Portugal/PT0044/2020	EPI_ISL_421447
	hCoV-19/Portugal/PT0045/2020	EPI_ISL_421448
	hCoV-19/Portugal/PT0046/2020	EPI_ISL_421449
	hCoV-19/Portugal/PT0047/2020	EPI_ISL_421450
	hCoV-19/Portugal/PT0048/2020	EPI_ISL_421451
	hCoV-19/Portugal/PT0049/2020	EPI_ISL_421452
	hCoV-19/Portugal/PT0050/2020	EPI_ISL_421453
	hCoV-19/Portugal/PT0051/2020	EPI_ISL_421454
	hCoV-19/Portugal/PT0052/2020	EPI_ISL_421455
	hCoV-19/Portugal/PT0053/2020	EPI_ISL_421456
	hCoV-19/Portugal/PT0054/2020	EPI_ISL_421457
	hCoV-19/Portugal/PT0055/2020	EPI_ISL_421458
	hCoV-19/Portugal/PT0056/2020	EPI_ISL_421459
	hCoV-19/Portugal/PT0057/2020	EPI_ISL_421460
	hCoV-19/Portugal/PT0058/2020	EPI_ISL_421461
	hCoV-19/Portugal/PT0059/2020	EPI_ISL_421462
	hCoV-19/Portugal/PT0060/2020	EPI_ISL_421463
	hCoV-19/Portugal/PT0061/2020	EPI_ISL_421464
	hCoV-19/Portugal/PT0062/2020	EPI_ISL_421465
	hCoV-19/Portugal/PT0063/2020	EPI_ISL_421466
	hCoV-19/Portugal/PT0064/2020	EPI_ISL_421467
	hCoV-19/Portugal/PT0065/2020	EPI_ISL_421468
	hCoV-19/Portugal/PT0066/2020	EPI_ISL_421469
	hCoV-19/Portugal/PT0067/2020	EPI_ISL_421470
	hCoV-19/Portugal/PT0068/2020	EPI_ISL_421471
	hCoV-19/Portugal/PT0069/2020	EPI_ISL_421472
	hCoV-19/Portugal/PT0070/2020	EPI_ISL_421473
	hCoV-19/Portugal/PT0071/2020	EPI_ISL_421474
	hCoV-19/Portugal/PT0072/2020	EPI_ISL_421475
	hCoV-19/Portugal/PT0073/2020	EPI_ISL_421476
	hCoV-19/Portugal/PT0074/2020	EPI_ISL_421477
	hCoV-19/Portugal/PT0075/2020	EPI_ISL_421478
	hCoV-19/Portugal/PT0076/2020	EPI_ISL_421479
	hCoV-19/Portugal/PT0077/2020	EPI_ISL_421480
	hCoV-19/Portugal/PT0079/2020	EPI_ISL_421482
	hCoV-19/Portugal/PT0080/2020	EPI_ISL_421483
	hCoV-19/Portugal/PT0081/2020	EPI_ISL_421484
	hCoV-19/Portugal/PT0082/2020	EPI_ISL_421485
	hCoV-19/Portugal/PT0083/2020	EPI_ISL_421486
	hCoV-19/Portugal/PT0084/2020	EPI_ISL_421487
	hCoV-19/Portugal/PT0085/2020	EPI_ISL_421488
	hCoV-19/Portugal/PT0086/2020	EPI_ISL_421489
	hCoV-19/Portugal/PT0087/2020	EPI_ISL_421490
	hCoV-19/Portugal/PT0088/2020	EPI_ISL_421491
	hCoV-19/Portugal/PT0089/2020	EPI_ISL_421492
	hCoV-19/Portugal/PT0091/2020	EPI_ISL_421494
	hCoV-19/Portugal/PT0092/2020	EPI_ISL_421495
	hCoV-19/Portugal/PT0093/2020	EPI_ISL_421496
	hCoV-19/Portugal/PT0094/2020	EPI_ISL_421497
	hCoV-19/Portugal/PT0095/2020	EPI_ISL_421498
	hCoV-19/Portugal/PT0096/2020	EPI_ISL_421499
	hCoV-19/Qatar/QA20/2020	EPI_ISL_427416
	hCoV-19/Qatar/QA21/2020	EPI_ISL_427417
	hCoV-19/Russia/Buryatia-84504/2020	EPI_ISL_428906
	hCoV-19/Russia/Buryatia-84506/2020	EPI_ISL_428894
	hCoV-19/Russia/Buryatia-84508/2020	EPI_ISL_428913
	hCoV-19/Russia/Buryatia-86204/2020	EPI_ISL_428899
	hCoV-19/Russia/Buryatia-87104/2020	EPI_ISL_428914
	hCoV-19/Russia/Buryatia-87105/2020	EPI_ISL_428920
	hCoV-19/Russia/Buryatia-87106/2020	EPI_ISL_428919
	hCoV-19/Russia/Buryatia-88903/2020	EPI_ISL_428911
	hCoV-19/Russia/Chechenya-83801/2020	EPI_ISL_428909
	hCoV-19/Russia/Chechenya-83803/2020	EPI_ISL_428916
	hCoV-19/Russia/Chelyabinsk-85311/2020	EPI_ISL_428924
	hCoV-19/Russia/Crymea-80603/2020	EPI_ISL_428901
	hCoV-19/Russia/Kabardino-Balkaria-80501/2020	EPI_ISL_428893
	hCoV-19/Russia/Kabardino-Balkaria-80503/2020	EPI_ISL_428898
	hCoV-19/Russia/Khabarovsk-71403/2020	EPI_ISL_428880
	hCoV-19/Russia/Krasnodar-63401/2020	EPI_ISL_428867
	hCoV-19/Russia/Krasnoyarsk-66501/2020	EPI_ISL_428871
	hCoV-19/Russia/Lipetsk-62704/2020	EPI_ISL_428865
	hCoV-19/Russia/Lipetsk-62707/2020	EPI_ISL_428866
	hCoV-19/Russia/Moscow-25I/2020	EPI_ISL_428851
	hCoV-19/Russia/Moscow-35I/2020	EPI_ISL_428852
	hCoV-19/Russia/Moscow-62501/2020	EPI_ISL_428861
	hCoV-19/Russia/Moscow-62502/2020	EPI_ISL_428864
	hCoV-19/Russia/Moscow-62505/2020	EPI_ISL_428860
	hCoV-19/Russia/Moscow-62506/2020	EPI_ISL_428862
	hCoV-19/Russia/Moscow-62508/2020	EPI_ISL_428863
	hCoV-19/Russia/Moscow-64601/2020	EPI_ISL_428870
	hCoV-19/Russia/Moscow-67117/2020	EPI_ISL_428875
	hCoV-19/Russia/Moscow-67142/2020	EPI_ISL_428881
	hCoV-19/Russia/Moscow-67609/2020	EPI_ISL_428882
	hCoV-19/Russia/Moscow-71602/2020	EPI_ISL_428877
	hCoV-19/Russia/Moscow-71604/2020	EPI_ISL_428876
	hCoV-19/Russia/Moscow-71605/2020	EPI_ISL_428872
	hCoV-19/Russia/Moscow-77610/2020	EPI_ISL_428887
	hCoV-19/Russia/Moscow-77620/2020	EPI_ISL_428889
	hCoV-19/Russia/Moscow-80402/2020	EPI_ISL_428905
	hCoV-19/Russia/Moscow_64405/2020	EPI_ISL_428869
	hCoV-19/Russia/Moscow_PMVL-1/2020	EPI_ISL_421275
	hCoV-19/Russia/Novosibirsk-84101/2020	EPI_ISL_428918
	hCoV-19/Russia/Omsk-89001/2020	EPI_ISL_428878
	hCoV-19/Russia/Orenburg-80305/2020	EPI_ISL_428902
	hCoV-19/Russia/Pskov-83602/2020	EPI_ISL_428908
	hCoV-19/Russia/Sakha-89702/2020	EPI_ISL_428907
	hCoV-19/Russia/Sakhalin-84401/2020	EPI_ISL_428912
	hCoV-19/Russia/Samara-73403/2020	EPI_ISL_428886
	hCoV-19/Russia/Samara-73406/2020	EPI_ISL_428885
	hCoV-19/Russia/StPetersburg-64304/2020	EPI_ISL_428868
	hCoV-19/Russia/StPetersburg-73603/2020	EPI_ISL_428883
	hCoV-19/Russia/StPetersburg-82005/2020	EPI_ISL_428897
	hCoV-19/Russia/StPetersburg-RII3992/2020	EPI_ISL_420080
	hCoV-19/Russia/StPetersburg-RII3997/2020	EPI_ISL_420081
	hCoV-19/Russia/StPetersburg-RII4326S/2020	EPI_ISL_427337
	hCoV-19/Russia/StPetersburg-RII4328S/2020	EPI_ISL_427338
	hCoV-19/Russia/StPetersburg-RII4332S/2020	EPI_ISL_427339
	hCoV-19/Russia/StPetersburg-RII5017V/2020	EPI_ISL_430084
	hCoV-19/Russia/Sverdlovsk-71903/2020	EPI_ISL_428890
	hCoV-19/Russia/Sverdlovsk-71904/2020	EPI_ISL_428873
	hCoV-19/Russia/Sverdlovsk-71905/2020	EPI_ISL_428879
	hCoV-19/Russia/Sverdlovsk-82904/2020	EPI_ISL_428915
	hCoV-19/Russia/Sverdlovsk-86704/2020	EPI_ISL_428922
	hCoV-19/Russia/Tver-72601/2020	EPI_ISL_428921
	hCoV-19/Russia/Vector_77628/2020	EPI_ISL_428904
	hCoV-19/Russia/Vector_84801/2020	EPI_ISL_428896
	hCoV-19/Russia/Yakutia-73703/2020	EPI_ISL_428888
	hCoV-19/Russia/Yakutia-73709/2020	EPI_ISL_428874
	hCoV-19/Saudi Arabia/KAIMRC-Alghoribi/2020	EPI_ISL_416432
	hCoV-19/Saudi Arabia/SCDC-3321/2020	EPI_ISL_416521
	hCoV-19/Saudi Arabia/SCDC-3324/2020	EPI_ISL_416522
	hCoV-19/Scotland/CVR100/2020	EPI_ISL_425647
	hCoV-19/Scotland/CVR101/2020	EPI_ISL_425648
	hCoV-19/Scotland/CVR103/2020	EPI_ISL_425650
	hCoV-19/Scotland/CVR106/2020	EPI_ISL_425652
	hCoV-19/Scotland/CVR107/2020	EPI_ISL_425653
	hCoV-19/Scotland/CVR108/2020	EPI_ISL_425654
	hCoV-19/Scotland/CVR110/2020	EPI_ISL_425656
	hCoV-19/Scotland/CVR112/2020	EPI_ISL_425657
	hCoV-19/Scotland/CVR113/2020	EPI_ISL_425658
	hCoV-19/Scotland/CVR12/2020	EPI_ISL_425663
	hCoV-19/Scotland/CVR125/2020	EPI_ISL_425668
	hCoV-19/Scotland/CVR128/2020	EPI_ISL_425670
	hCoV-19/Scotland/CVR129/2020	EPI_ISL_425671
	hCoV-19/Scotland/CVR13/2020	EPI_ISL_425672
	hCoV-19/Scotland/CVR131/2020	EPI_ISL_425674
	hCoV-19/Scotland/CVR132/2020	EPI_ISL_425675
	hCoV-19/Scotland/CVR134/2020	EPI_ISL_425677
	hCoV-19/Scotland/CVR139/2020	EPI_ISL_425682
	hCoV-19/Scotland/CVR140/2020	EPI_ISL_425684
	hCoV-19/Scotland/CVR141/2020	EPI_ISL_425685
	hCoV-19/Scotland/CVR15/2020	EPI_ISL_425692
	hCoV-19/Scotland/CVR16/2020	EPI_ISL_425699
	hCoV-19/Scotland/CVR164/2020	EPI_ISL_425703
	hCoV-19/Scotland/CVR171/2020	EPI_ISL_425711
	hCoV-19/Scotland/CVR173/2020	EPI_ISL_425713
	hCoV-19/Scotland/CVR175/2020	EPI_ISL_425715
	hCoV-19/Scotland/CVR177/2020	EPI_ISL_425717
	hCoV-19/Scotland/CVR18/2020	EPI_ISL_425720
	hCoV-19/Scotland/CVR180/2020	EPI_ISL_425721
	hCoV-19/Scotland/CVR183/2020	EPI_ISL_425722
	hCoV-19/Scotland/CVR19/2020	EPI_ISL_425724
	hCoV-19/Scotland/CVR195/2020	EPI_ISL_425727
	hCoV-19/Scotland/CVR196/2020	EPI_ISL_425728
	hCoV-19/Scotland/CVR199/2020	EPI_ISL_425729
	hCoV-19/Scotland/CVR200/2020	EPI_ISL_425731
	hCoV-19/Scotland/CVR201/2020	EPI_ISL_425732
	hCoV-19/Scotland/CVR202/2020	EPI_ISL_425733
	hCoV-19/Scotland/CVR203/2020	EPI_ISL_425734
	hCoV-19/Scotland/CVR205/2020	EPI_ISL_425735
	hCoV-19/Scotland/CVR206/2020	EPI_ISL_425736
	hCoV-19/Scotland/CVR21/2020	EPI_ISL_425739
	hCoV-19/Scotland/CVR212/2020	EPI_ISL_425741
	hCoV-19/Scotland/CVR218/2020	EPI_ISL_425745
	hCoV-19/Scotland/CVR220/2020	EPI_ISL_425747
	hCoV-19/Scotland/CVR23/2020	EPI_ISL_425749
	hCoV-19/Scotland/CVR27/2020	EPI_ISL_425756
	hCoV-19/Scotland/CVR28/2020	EPI_ISL_425757
	hCoV-19/Scotland/CVR29/2020	EPI_ISL_425758
	hCoV-19/Scotland/CVR31/2020	EPI_ISL_425760
	hCoV-19/Scotland/CVR32/2020	EPI_ISL_425761
	hCoV-19/Scotland/CVR34/2020	EPI_ISL_425763
	hCoV-19/Scotland/CVR35/2020	EPI_ISL_425764
	hCoV-19/Scotland/CVR36/2020	EPI_ISL_425765
	hCoV-19/Scotland/CVR37/2020	EPI_ISL_425766
	hCoV-19/Scotland/CVR38/2020	EPI_ISL_425767
	hCoV-19/Scotland/CVR41/2020	EPI_ISL_425769
	hCoV-19/Scotland/CVR42/2020	EPI_ISL_425770
	hCoV-19/Scotland/CVR44/2020	EPI_ISL_425772
	hCoV-19/Scotland/CVR45/2020	EPI_ISL_425773
	hCoV-19/Scotland/CVR46/2020	EPI_ISL_425774
	hCoV-19/Scotland/CVR49/2020	EPI_ISL_425777
	hCoV-19/Scotland/CVR51/2020	EPI_ISL_425779
	hCoV-19/Scotland/CVR52/2020	EPI_ISL_425780
	hCoV-19/Scotland/CVR53/2020	EPI_ISL_425782
	hCoV-19/Scotland/CVR54/2020	EPI_ISL_425783
	hCoV-19/Scotland/CVR58/2020	EPI_ISL_425788
	hCoV-19/Scotland/CVR62/2020	EPI_ISL_425790
	hCoV-19/Scotland/CVR63/2020	EPI_ISL_425791
	hCoV-19/Scotland/CVR66/2020	EPI_ISL_425797
	hCoV-19/Scotland/CVR70/2020	EPI_ISL_425801
	hCoV-19/Scotland/CVR71/2020	EPI_ISL_425802
	hCoV-19/Scotland/CVR78/2020	EPI_ISL_425808
	hCoV-19/Scotland/CVR89/2020	EPI_ISL_425813
	hCoV-19/Scotland/CVR96/2020	EPI_ISL_425816
	hCoV-19/Scotland/CVR97/2020	EPI_ISL_425817
	hCoV-19/Shandong/LY003/2020	EPI_ISL_414936
	hCoV-19/Shandong/LY004/2020	EPI_ISL_414937
	hCoV-19/Shandong/LY005/2020	EPI_ISL_414938
	hCoV-19/Shandong/LY007/2020	EPI_ISL_414940
	hCoV-19/Shandong/LY008/2020	EPI_ISL_414941
	hCoV-19/Shanghai/SH0002/2020	EPI_ISL_416316
	hCoV-19/Shanghai/SH0003/2020	EPI_ISL_416317
	hCoV-19/Shanghai/SH0004/2020	EPI_ISL_416318
	hCoV-19/Shanghai/SH0007/2020	EPI_ISL_416320
	hCoV-19/Shanghai/SH0008/2020	EPI_ISL_416321
	hCoV-19/Shanghai/SH0009/2020	EPI_ISL_416322
	hCoV-19/Shanghai/SH0010/2020	EPI_ISL_416323
	hCoV-19/Shanghai/SH0012/2020	EPI_ISL_416325
	hCoV-19/Shanghai/SH0013/2020	EPI_ISL_416326
	hCoV-19/Shanghai/SH0021/2020	EPI_ISL_416330
	hCoV-19/Shanghai/SH0022/2020	EPI_ISL_416331
	hCoV-19/Shanghai/SH0023/2020	EPI_ISL_416332
	hCoV-19/Shanghai/SH0026/2020	EPI_ISL_416335
	hCoV-19/Shanghai/SH0027/2020	EPI_ISL_416336
	hCoV-19/Shanghai/SH0029/2020	EPI_ISL_416338
	hCoV-19/Shanghai/SH0030/2020	EPI_ISL_416339
	hCoV-19/Shanghai/SH0032/2020	EPI_ISL_416341
	hCoV-19/Shanghai/SH0043/2020	EPI_ISL_416352
	hCoV-19/Shanghai/SH0044/2020	EPI_ISL_416353
	hCoV-19/Shanghai/SH0053/2020	EPI_ISL_416361
	hCoV-19/Shanghai/SH0054/2020	EPI_ISL_416362
	hCoV-19/Shanghai/SH0055/2020	EPI_ISL_416363
	hCoV-19/Shanghai/SH0060/2020	EPI_ISL_416367
	hCoV-19/Shanghai/SH0070/2020	EPI_ISL_416373
	hCoV-19/Shanghai/SH0073/2020	EPI_ISL_416376
	hCoV-19/Shanghai/SH0074/2020	EPI_ISL_416377
	hCoV-19/Shanghai/SH0077/2020	EPI_ISL_416380
	hCoV-19/Shanghai/SH0079/2020	EPI_ISL_416381
	hCoV-19/Shanghai/SH0080/2020	EPI_ISL_416382
	hCoV-19/Shanghai/SH0094/2020	EPI_ISL_416390
	hCoV-19/Shanghai/SH01/2020	EPI_ISL_414510
	hCoV-19/Shanghai/SH0101/2020	EPI_ISL_416393
	hCoV-19/Shanghai/SH0102/2020	EPI_ISL_416394
	hCoV-19/Shanghai/SH0107/2020	EPI_ISL_416397
	hCoV-19/Shanghai/SH0109/2020	EPI_ISL_416398
	hCoV-19/Shanghai/SH0110/2020	EPI_ISL_416399
	hCoV-19/Shanghai/SH0114/2020	EPI_ISL_416401
	hCoV-19/Shanghai/SH0115/2020	EPI_ISL_416402
	hCoV-19/Shanghai/SH0117/2020	EPI_ISL_416403
	hCoV-19/Shanghai/SH0119/2020	EPI_ISL_416404
	hCoV-19/Shanghai/SH0121/2020	EPI_ISL_416405
	hCoV-19/Shanghai/SH0126/2020	EPI_ISL_416407
	hCoV-19/Shangrao/JX105/2020	EPI_ISL_421239
	hCoV-19/Shangrao/JX1176/2020	EPI_ISL_421251
	hCoV-19/Shangrao/JX1177/2020	EPI_ISL_421250
	hCoV-19/Shangrao/JX1178/2020	EPI_ISL_421254
	hCoV-19/Shangrao/JX1215/2020	EPI_ISL_421257
	hCoV-19/Shangrao/JX1948/2020	EPI_ISL_421240
	hCoV-19/Shangrao/JX1974/2020	EPI_ISL_421258
	hCoV-19/Shangrao/JX29/2020	EPI_ISL_421244
	hCoV-19/Shenzhen/HKU-SZ-002/2020	EPI_ISL_406030
	hCoV-19/Shenzhen/HKU-SZ-005/2020	EPI_ISL_405839
	hCoV-19/Shenzhen/SZTH-002/2020	EPI_ISL_406593
	hCoV-19/Shenzhen/SZTH-003/2020	EPI_ISL_406594
	hCoV-19/Shenzhen/SZTH-004/2020	EPI_ISL_406595
	hCoV-19/Singapore/1/2020	EPI_ISL_406973
	hCoV-19/Singapore/10/2020	EPI_ISL_410716
	hCoV-19/Singapore/11/2020	EPI_ISL_410719
	hCoV-19/Singapore/12/2020	EPI_ISL_414378
	hCoV-19/Singapore/13/2020	EPI_ISL_414379
	hCoV-19/Singapore/14/2020	EPI_ISL_414380
	hCoV-19/Singapore/2/2020	EPI_ISL_407987
	hCoV-19/Singapore/22/2020	EPI_ISL_420099
	hCoV-19/Singapore/23/2020	EPI_ISL_420100
	hCoV-19/Singapore/24/2020	EPI_ISL_420101
	hCoV-19/Singapore/25/2020	EPI_ISL_420102
	hCoV-19/Singapore/26/2020	EPI_ISL_420103
	hCoV-19/Singapore/27/2020	EPI_ISL_420104
	hCoV-19/Singapore/28/2020	EPI_ISL_420105
	hCoV-19/Singapore/3/2020	EPI_ISL_407988
	hCoV-19/Singapore/30/2020	EPI_ISL_420107
	hCoV-19/Singapore/31/2020	EPI_ISL_420108
	hCoV-19/Singapore/32/2020	EPI_ISL_420109
	hCoV-19/Singapore/33/2020	EPI_ISL_420110
	hCoV-19/Singapore/34/2020	EPI_ISL_420111
	hCoV-19/Singapore/36/2020	EPI_ISL_422429
	hCoV-19/Singapore/37/2020	EPI_ISL_422430
	hCoV-19/Singapore/38/2020	EPI_ISL_422431
	hCoV-19/Singapore/39/2020	EPI_ISL_422432
	hCoV-19/Singapore/4/2020	EPI_ISL_410535
	hCoV-19/Singapore/40/2020	EPI_ISL_422433
	hCoV-19/Singapore/41/2020	EPI_ISL_422434
	hCoV-19/Singapore/42/2020	EPI_ISL_422435
	hCoV-19/Singapore/43/2020	EPI_ISL_428822
	hCoV-19/Singapore/44/2020	EPI_ISL_428823
	hCoV-19/Singapore/46/2020	EPI_ISL_428825
	hCoV-19/Singapore/47/2020	EPI_ISL_428826
	hCoV-19/Singapore/49/2020	EPI_ISL_428828
	hCoV-19/Singapore/5/2020	EPI_ISL_410536
	hCoV-19/Singapore/50/2020	EPI_ISL_428829
	hCoV-19/Singapore/51/2020	EPI_ISL_428830
	hCoV-19/Singapore/52/2020	EPI_ISL_428831
	hCoV-19/Singapore/53/2020	EPI_ISL_428832
	hCoV-19/Singapore/54/2020	EPI_ISL_428833
	hCoV-19/Singapore/56/2020	EPI_ISL_428835
	hCoV-19/Singapore/57/2020	EPI_ISL_428836
	hCoV-19/Singapore/58/2020	EPI_ISL_428837
	hCoV-19/Singapore/59/2020	EPI_ISL_428838
	hCoV-19/Singapore/6/2020	EPI_ISL_410537
	hCoV-19/Singapore/60/2020	EPI_ISL_428839
	hCoV-19/Singapore/63/2020	EPI_ISL_428842
	hCoV-19/Singapore/64/2020	EPI_ISL_428843
	hCoV-19/Singapore/65/2020	EPI_ISL_428844
	hCoV-19/Singapore/66/2020	EPI_ISL_428845
	hCoV-19/Singapore/68/2020	EPI_ISL_428847
	hCoV-19/Singapore/69/2020	EPI_ISL_428848
	hCoV-19/Singapore/7/2020	EPI_ISL_410713
	hCoV-19/Singapore/71/2020	EPI_ISL_428850
	hCoV-19/Singapore/8/2020	EPI_ISL_410714
	hCoV-19/Singapore/9/2020	EPI_ISL_410715
	hCoV-19/Slovakia/SK-BMC2/2020	EPI_ISL_417878
	hCoV-19/Slovenia/12304/2020	EPI_ISL_420295
	hCoV-19/Slovenia/4584/2020	EPI_ISL_420294
	hCoV-19/Slovenia/808/2020	EPI_ISL_420541
	hCoV-19/Slovenia/MB0329/2020	EPI_ISL_426379
	hCoV-19/South Africa/KRISP_0011/2020	EPI_ISL_421575
	hCoV-19/South Africa/R03006-20/2020	EPI_ISL_417186
	hCoV-19/South Korea/KCDC03/2020	EPI_ISL_407193
	hCoV-19/South Korea/KCDC05/2020	EPI_ISL_412869
	hCoV-19/South Korea/KCDC06/2020	EPI_ISL_412870
	hCoV-19/South Korea/KCDC07/2020	EPI_ISL_412871
	hCoV-19/South Korea/KCDC12/2020	EPI_ISL_412872
	hCoV-19/South Korea/KCDC24/2020	EPI_ISL_412873
	hCoV-19/South Korea/KUMC02/2020	EPI_ISL_413018
	hCoV-19/South Korea/KUMC03/2020	EPI_ISL_413513
	hCoV-19/South Korea/KUMC04/2020	EPI_ISL_413514
	hCoV-19/South Korea/KUMC06/2020	EPI_ISL_413516
	hCoV-19/South Korea/SNU01/2020	EPI_ISL_411929
	hCoV-19/Spain/Andalucia201272/2020	EPI_ISL_418243
	hCoV-19/Spain/Andalucia201373/2020	EPI_ISL_418244
	hCoV-19/Spain/Andalucia201617/2020	EPI_ISL_419230
	hCoV-19/Spain/Canarias201495/2020	EPI_ISL_419233
	hCoV-19/Spain/CastillayLeon201061/2020	EPI_ISL_418247
	hCoV-19/Spain/CastillayLeon201323/2020	EPI_ISL_418248
	hCoV-19/Spain/CastillayLeon201372/2020	EPI_ISL_418249
	hCoV-19/Spain/CastillayLeon201437/2020	EPI_ISL_416994
	hCoV-19/Spain/Cataluna201396/2020	EPI_ISL_418250
	hCoV-19/Spain/Cataluna201397/2020	EPI_ISL_419707
	hCoV-19/Spain/Galicia201663/2020	EPI_ISL_417007
	hCoV-19/Spain/LaRioja201575/2020	EPI_ISL_419234
	hCoV-19/Spain/Madrid201105/2020	EPI_ISL_418251
	hCoV-19/Spain/Madrid201442/2020	EPI_ISL_417010
	hCoV-19/Spain/Madrid201449/2020	EPI_ISL_418252
	hCoV-19/Spain/Madrid201706/2020	EPI_ISL_419235
	hCoV-19/Spain/Madrid201738/2020	EPI_ISL_419237
	hCoV-19/Spain/Madrid_H10_39/2020	EPI_ISL_417963
	hCoV-19/Spain/Madrid_H11_40/2020	EPI_ISL_417967
	hCoV-19/Spain/Madrid_H12_13/2020	EPI_ISL_428683
	hCoV-19/Spain/Madrid_H12_1301/2020	EPI_ISL_421171
	hCoV-19/Spain/Madrid_H12_1703/2020	EPI_ISL_421173
	hCoV-19/Spain/Madrid_H12_1804/2021	EPI_ISL_421174
	hCoV-19/Spain/Madrid_H12_1905/2020	EPI_ISL_421175
	hCoV-19/Spain/Madrid_H12_20/2020	EPI_ISL_428684
	hCoV-19/Spain/Madrid_H12_2006/2020	EPI_ISL_421176
	hCoV-19/Spain/Madrid_H12_2107/2020	EPI_ISL_421177
	hCoV-19/Spain/Madrid_H12_2208/2020	EPI_ISL_421178
	hCoV-19/Spain/Madrid_H12_23/2020	EPI_ISL_428686
	hCoV-19/Spain/Madrid_H12_24/2020	EPI_ISL_428687
	hCoV-19/Spain/Madrid_H12_2410/2020	EPI_ISL_421180
	hCoV-19/Spain/Madrid_H12_25/2020	EPI_ISL_428688
	hCoV-19/Spain/Madrid_H12_26/2020	EPI_ISL_428689
	hCoV-19/Spain/Madrid_H12_27/2020	EPI_ISL_428690
	hCoV-19/Spain/Madrid_H12_28/2020	EPI_ISL_428691
	hCoV-19/Spain/Madrid_H12_29/2020	EPI_ISL_428692
	hCoV-19/Spain/Madrid_H12_30/2020	EPI_ISL_428693
	hCoV-19/Spain/Madrid_H12_31/2020	EPI_ISL_428694
	hCoV-19/Spain/Madrid_H12_32/2020	EPI_ISL_428695
	hCoV-19/Spain/Madrid_H12_33/2020	EPI_ISL_428696
	hCoV-19/Spain/Madrid_H12_34/2020	EPI_ISL_428697
	hCoV-19/Spain/Madrid_H12_35/2020	EPI_ISL_428698
	hCoV-19/Spain/Madrid_H12_36/2020	EPI_ISL_428699
	hCoV-19/Spain/Madrid_H3_10/2020	EPI_ISL_417954
	hCoV-19/Spain/Madrid_H5_34/2020	EPI_ISL_417956
	hCoV-19/Spain/Madrid_H7_36/2020	EPI_ISL_417957
	hCoV-19/Spain/Madrid_H8_37/2020	EPI_ISL_418182
	hCoV-19/Spain/Madrid_H9_38/2020	EPI_ISL_417961
	hCoV-19/Spain/Madrid_LP11_2271/2020	EPI_ISL_428674
	hCoV-19/Spain/Madrid_LP12_21/2020	EPI_ISL_417972
	hCoV-19/Spain/Madrid_LP14_3/2020	EPI_ISL_417975
	hCoV-19/Spain/Madrid_LP15_4/2020	EPI_ISL_417978
	hCoV-19/Spain/Madrid_LP16_6193/2020	EPI_ISL_428675
	hCoV-19/Spain/Madrid_LP19_4952/2020	EPI_ISL_428676
	hCoV-19/Spain/Madrid_LP20_2327/2020	EPI_ISL_428677
	hCoV-19/Spain/Madrid_LP22_5885/2020	EPI_ISL_428678
	hCoV-19/Spain/Madrid_LP23_5852/2020	EPI_ISL_428679
	hCoV-19/Spain/Madrid_LP24_5999/2020	EPI_ISL_428680
	hCoV-19/Spain/Madrid_LP27_2548/2020	EPI_ISL_428681
	hCoV-19/Spain/Madrid_LP30_2226/2020	EPI_ISL_428682
	hCoV-19/Spain/Madrid_R10_33/2020	EPI_ISL_417981
	hCoV-19/Spain/Madrid_R2_15/2020	EPI_ISL_417979
	hCoV-19/Spain/Madrid_R5_8/2020	EPI_ISL_417980
	hCoV-19/Spain/PaisVasco201493/2020	EPI_ISL_419238
	hCoV-19/Spain/PaisVasco201602/2020	EPI_ISL_419709
	hCoV-19/Spain/PaisVasco201607/2020	EPI_ISL_419240
	hCoV-19/Spain/Valencia11/2020	EPI_ISL_419675
	hCoV-19/Spain/Valencia12/2020	EPI_ISL_419676
	hCoV-19/Spain/Valencia13/2020	EPI_ISL_419677
	hCoV-19/Spain/Valencia14/2020	EPI_ISL_419678
	hCoV-19/Spain/Valencia27/2020	EPI_ISL_420112
	hCoV-19/Spain/Valencia28/2020	EPI_ISL_420113
	hCoV-19/Spain/Valencia29/2020	EPI_ISL_420114
	hCoV-19/Spain/Valencia30/2020	EPI_ISL_420115
	hCoV-19/Spain/Valencia31/2020	EPI_ISL_420116
	hCoV-19/Spain/Valencia32/2020	EPI_ISL_420117
	hCoV-19/Spain/Valencia33/2020	EPI_ISL_420118
	hCoV-19/Spain/Valencia34/2020	EPI_ISL_420119
	hCoV-19/Spain/Valencia35/2020	EPI_ISL_420120
	hCoV-19/Spain/Valencia36/2020	EPI_ISL_420121
	hCoV-19/Spain/Valencia37/2020	EPI_ISL_420122
	hCoV-19/Spain/Valencia38/2020	EPI_ISL_420123
	hCoV-19/Spain/Valencia39/2020	EPI_ISL_420124
	hCoV-19/Spain/Valencia41/2020	EPI_ISL_420125
	hCoV-19/Spain/Valencia42/2020	EPI_ISL_420126
	hCoV-19/Spain/Valencia43/2020	EPI_ISL_420127
	hCoV-19/Spain/Valencia44/2020	EPI_ISL_420128
	hCoV-19/Spain/Valencia45/2020	EPI_ISL_420129
	hCoV-19/Spain/Valencia49/2020	EPI_ISL_420130
	hCoV-19/Spain/Valencia50/2020	EPI_ISL_420131
	hCoV-19/Spain/Valencia51/2020	EPI_ISL_420132
	hCoV-19/Spain/Valencia55/2020	EPI_ISL_425179
	hCoV-19/Spain/Valencia57/2020	EPI_ISL_425181
	hCoV-19/Spain/Valencia58/2020	EPI_ISL_425182
	hCoV-19/Spain/Valencia59/2020	EPI_ISL_425183
	hCoV-19/Spain/Valencia60/2020	EPI_ISL_425184
	hCoV-19/Spain/Valencia61/2020	EPI_ISL_425185
	hCoV-19/Spain/Valencia62/2020	EPI_ISL_425186
	hCoV-19/Spain/Valencia63/2020	EPI_ISL_425187
	hCoV-19/Spain/Valencia64/2020	EPI_ISL_425188
	hCoV-19/Spain/Valencia65/2020	EPI_ISL_425189
	hCoV-19/Spain/Valencia75/2020	EPI_ISL_425199
	hCoV-19/Spain/Valencia77/2020	EPI_ISL_425201
	hCoV-19/Spain/Valencia79/2020	EPI_ISL_425203
	hCoV-19/Spain/Valencia8/2020	EPI_ISL_416487
	hCoV-19/Spain/Valencia81/2020	EPI_ISL_425205
	hCoV-19/Spain/Valencia86/2020	EPI_ISL_425210
	hCoV-19/Spain/Valencia88/2020	EPI_ISL_425212
	hCoV-19/Spain/Valencia89/2020	EPI_ISL_425213
	hCoV-19/Spain/Valencia92/2020	EPI_ISL_425216
	hCoV-19/Spain/Valencia93/2020	EPI_ISL_425217
	hCoV-19/Spain/Valencia94/2020	EPI_ISL_425218
	hCoV-19/Spain/Valencia95/2020	EPI_ISL_425219
	hCoV-19/Spain/Valencia96/2020	EPI_ISL_425220
	hCoV-19/Spain/Valencia97/2020	EPI_ISL_425221
	hCoV-19/Spain/VH000001133/2020	EPI_ISL_418860
	hCoV-19/Spain/VH198152683/2020	EPI_ISL_418861
	hCoV-19/Spain/Vircell001/2020	EPI_ISL_429256
	hCoV-19/Sri Lanka/COV38/2020	EPI_ISL_428670
	hCoV-19/Sri Lanka/COV486/2020	EPI_ISL_428673
	hCoV-19/Sri Lanka/COV53/2020	EPI_ISL_428671
	hCoV-19/Sri Lanka/COV91/2020	EPI_ISL_428672
	hCoV-19/Sweden/01/2020	EPI_ISL_411951
	hCoV-19/Sweden/20-08142/2020	EPI_ISL_429115
	hCoV-19/Sweden/20-08143/2020	EPI_ISL_429116
	hCoV-19/Sweden/20-08145/2020	EPI_ISL_429117
	hCoV-19/Sweden/20-08146/2020	EPI_ISL_429118
	hCoV-19/Sweden/20-08148/2020	EPI_ISL_429119
	hCoV-19/Sweden/20-08149/2020	EPI_ISL_429120
	hCoV-19/Sweden/20-08151/2020	EPI_ISL_429121
	hCoV-19/Sweden/20-08155/2020	EPI_ISL_429122
	hCoV-19/Sweden/20-08169/2020	EPI_ISL_429123
	hCoV-19/Sweden/20-08170/2020	EPI_ISL_429124
	hCoV-19/Sweden/20-08173/2020	EPI_ISL_429125
	hCoV-19/Sweden/20-08320/2020	EPI_ISL_429126
	hCoV-19/Sweden/20-08332/2020	EPI_ISL_429127
	hCoV-19/Sweden/20-08680/2020	EPI_ISL_429128
	hCoV-19/Sweden/20-08681/2020	EPI_ISL_429129
	hCoV-19/Sweden/20-08683/2020	EPI_ISL_429130
	hCoV-19/Sweden/20-08684/2020	EPI_ISL_429131
	hCoV-19/Sweden/20-08685/2020	EPI_ISL_429132
	hCoV-19/Sweden/20-08690/2020	EPI_ISL_429133
	hCoV-19/Sweden/20-08693/2020	EPI_ISL_429134
	hCoV-19/Sweden/20-08719/2020	EPI_ISL_429135
	hCoV-19/Sweden/20-50048/2020	EPI_ISL_429136
	hCoV-19/Sweden/20-50076/2020	EPI_ISL_429137
	hCoV-19/Sweden/20-50087/2020	EPI_ISL_429138
	hCoV-19/Sweden/20-50123/2020	EPI_ISL_429139
	hCoV-19/Sweden/20-50125/2020	EPI_ISL_429140
	hCoV-19/Sweden/20-50130/2020	EPI_ISL_429141
	hCoV-19/Sweden/20-50131/2020	EPI_ISL_429142
	hCoV-19/Sweden/20-50132/2020	EPI_ISL_429143
	hCoV-19/Sweden/20-50133/2020	EPI_ISL_429144
	hCoV-19/Sweden/20-50170/2020	EPI_ISL_429145
	hCoV-19/Sweden/20-50171/2020	EPI_ISL_429146
	hCoV-19/Sweden/20-50172/2020	EPI_ISL_429147
	hCoV-19/Sweden/20-50173/2020	EPI_ISL_429148
	hCoV-19/Sweden/20-50174/2020	EPI_ISL_429149
	hCoV-19/Sweden/20-50175/2020	EPI_ISL_429150
	hCoV-19/Sweden/20-50176/2020	EPI_ISL_429151
	hCoV-19/Sweden/20-50179/2020	EPI_ISL_429152
	hCoV-19/Sweden/20-50180/2020	EPI_ISL_429153
	hCoV-19/Sweden/20-50181/2020	EPI_ISL_429154
	hCoV-19/Sweden/20-50230/2020	EPI_ISL_429155
	hCoV-19/Sweden/20-50232/2020	EPI_ISL_429156
	hCoV-19/Sweden/20-50234/2020	EPI_ISL_429157
	hCoV-19/Sweden/20-50235/2020	EPI_ISL_429158
	hCoV-19/Sweden/20-50236/2020	EPI_ISL_429159
	hCoV-19/Sweden/20-50312/2020	EPI_ISL_429160
	hCoV-19/Sweden/20-50315/2020	EPI_ISL_429161
	hCoV-19/Sweden/20-50357/2020	EPI_ISL_429162
	hCoV-19/Sweden/20-50361/2020	EPI_ISL_429163
	hCoV-19/Sweden/RV-FOI-1/2020	EPI_ISL_424703
	hCoV-19/Sweden/RV-FOI-6/2020	EPI_ISL_428201
	hCoV-19/Switzerland/1000477102/2020	EPI_ISL_413019
	hCoV-19/Switzerland/1000477757/2020	EPI_ISL_413021
	hCoV-19/Switzerland/1000477796/2020	EPI_ISL_413022
	hCoV-19/Switzerland/1000477797/2020	EPI_ISL_413023
	hCoV-19/Switzerland/1000477806/2020	EPI_ISL_413024
	hCoV-19/Switzerland/AG0361/2020	EPI_ISL_413999
	hCoV-19/Switzerland/AG7120/2020	EPI_ISL_415457
	hCoV-19/Switzerland/BE2536/2020	EPI_ISL_415704
	hCoV-19/Switzerland/BE6651/2020	EPI_ISL_415456
	hCoV-19/Switzerland/BL0902/2020	EPI_ISL_414021
	hCoV-19/Switzerland/BS0914/2020	EPI_ISL_415701
	hCoV-19/Switzerland/GE0056/2020	EPI_ISL_429212
	hCoV-19/Switzerland/GE0199/2020	EPI_ISL_415455
	hCoV-19/Switzerland/GE0199/2020	EPI_ISL_429197
	hCoV-19/Switzerland/GE0304/2020	EPI_ISL_429218
	hCoV-19/Switzerland/GE06207/2020	EPI_ISL_415706
	hCoV-19/Switzerland/GE0636/2020	EPI_ISL_429199
	hCoV-19/Switzerland/GE1184/2020	EPI_ISL_429207
	hCoV-19/Switzerland/GE1402/2020	EPI_ISL_415700
	hCoV-19/Switzerland/GE1422/2020	EPI_ISL_415454
	hCoV-19/Switzerland/GE1736/2020	EPI_ISL_429203
	hCoV-19/Switzerland/GE2164/2020	EPI_ISL_429208
	hCoV-19/Switzerland/GE2453/2020	EPI_ISL_429219
	hCoV-19/Switzerland/GE3121/2020	EPI_ISL_414019
	hCoV-19/Switzerland/GE3144/2020	EPI_ISL_429196
	hCoV-19/Switzerland/GE3650/2020	EPI_ISL_429209
	hCoV-19/Switzerland/GE3655/2020	EPI_ISL_429222
	hCoV-19/Switzerland/GE4135/2020	EPI_ISL_415705
	hCoV-19/Switzerland/GE4644/2020	EPI_ISL_429223
	hCoV-19/Switzerland/GE4807/2020	EPI_ISL_429215
	hCoV-19/Switzerland/GE4984/2020	EPI_ISL_415708
	hCoV-19/Switzerland/GE5007/2020	EPI_ISL_429206
	hCoV-19/Switzerland/GE5373/2020	EPI_ISL_414020
	hCoV-19/Switzerland/GE5708/2020	EPI_ISL_429211
	hCoV-19/Switzerland/GE5737/2020	EPI_ISL_429200
	hCoV-19/Switzerland/GE6065/2020	EPI_ISL_429220
	hCoV-19/Switzerland/GE6099/2020	EPI_ISL_429221
	hCoV-19/Switzerland/GE6414/2020	EPI_ISL_429217
	hCoV-19/Switzerland/GE6679/2020	EPI_ISL_415707
	hCoV-19/Switzerland/GE7617/2020	EPI_ISL_429204
	hCoV-19/Switzerland/GE8086/2020	EPI_ISL_429213
	hCoV-19/Switzerland/GE8102/2020	EPI_ISL_415458
	hCoV-19/Switzerland/GE8147/2020	EPI_ISL_429210
	hCoV-19/Switzerland/GE9586/2020	EPI_ISL_414022
	hCoV-19/Switzerland/GR2988/2020	EPI_ISL_415698
	hCoV-19/Switzerland/GR3043/2020	EPI_ISL_415699
	hCoV-19/Switzerland/SZ1417/2020	EPI_ISL_415702
	hCoV-19/Switzerland/TI2045/2020	EPI_ISL_415703
	hCoV-19/Switzerland/TI9486/2020	EPI_ISL_413996
	hCoV-19/Switzerland/VD0503/2020	EPI_ISL_415459
	hCoV-19/Switzerland/VD5615/2020	EPI_ISL_414023
	hCoV-19/Taiwan/107/2020	EPI_ISL_420085
	hCoV-19/Taiwan/108/2020	EPI_ISL_429883
	hCoV-19/Taiwan/125/2020	EPI_ISL_420082
	hCoV-19/Taiwan/128/2020	EPI_ISL_420083
	hCoV-19/Taiwan/144/2020	EPI_ISL_421641
	hCoV-19/Taiwan/170/2020	EPI_ISL_420084
	hCoV-19/Taiwan/2/2020	EPI_ISL_406031
	hCoV-19/Taiwan/225/2020	EPI_ISL_421651
	hCoV-19/Taiwan/284/2020	EPI_ISL_429884
	hCoV-19/Taiwan/299/2020	EPI_ISL_429882
	hCoV-19/Taiwan/3/2020	EPI_ISL_411926
	hCoV-19/Taiwan/4/2020	EPI_ISL_411927
	hCoV-19/Taiwan/5/2020	EPI_ISL_428489
	hCoV-19/Taiwan/58/2020	EPI_ISL_428491
	hCoV-19/Taiwan/78/2020	EPI_ISL_428490
	hCoV-19/Taiwan/8/2020	EPI_ISL_428488
	hCoV-19/Taiwan/CGMH-CGU-01/2020	EPI_ISL_411915
	hCoV-19/Taiwan/CGMH-CGU-03/2020	EPI_ISL_415741
	hCoV-19/Taiwan/CGMH-CGU-05/2020	EPI_ISL_415743
	hCoV-19/Taiwan/CGMH-CGU-06/2020	EPI_ISL_417519
	hCoV-19/Taiwan/CGMH-CGU-07/2020	EPI_ISL_417520
	hCoV-19/Taiwan/CGMH-CGU-08/2020	EPI_ISL_417521
	hCoV-19/Taiwan/CGMH-CGU-09/2020	EPI_ISL_417522
	hCoV-19/Taiwan/CGMH-CGU-10/2020	EPI_ISL_417523
	hCoV-19/Taiwan/CGMH-CGU-11/2020	EPI_ISL_417524
	hCoV-19/Taiwan/CGMH-CGU-12/2020	EPI_ISL_417525
	hCoV-19/Taiwan/CGMH-CGU-13/2020	EPI_ISL_424969
	hCoV-19/Taiwan/CGMH-CGU-14/2020	EPI_ISL_424970
	hCoV-19/Taiwan/CGMH-CGU-15/2020	EPI_ISL_424971
	hCoV-19/Taiwan/CGMH-CGU-16/2020	EPI_ISL_424972
	hCoV-19/Taiwan/CGMH-CGU-17/2020	EPI_ISL_424973
	hCoV-19/Taiwan/CGMH-CGU-18/2020	EPI_ISL_424974
	hCoV-19/Taiwan/CGMH-CGU-19/2020	EPI_ISL_424975
	hCoV-19/Taiwan/CGMH-CGU-20/2020	EPI_ISL_424978
	hCoV-19/Taiwan/NTU01/2020	EPI_ISL_408489
	hCoV-19/Taiwan/NTU02/2020	EPI_ISL_410218
	hCoV-19/Taiwan/NTU03/2020	EPI_ISL_413592
	hCoV-19/Taiwan/NTU04/2020	EPI_ISL_422407
	hCoV-19/Taiwan/NTU05/2020	EPI_ISL_422408
	hCoV-19/Taiwan/NTU06/2020	EPI_ISL_422409
	hCoV-19/Taiwan/NTU07/2020	EPI_ISL_422410
	hCoV-19/Taiwan/NTU08/2020	EPI_ISL_422411
	hCoV-19/Taiwan/NTU09/2020	EPI_ISL_422412
	hCoV-19/Taiwan/NTU11/2020	EPI_ISL_422413
	hCoV-19/Taiwan/NTU12/2020	EPI_ISL_422414
	hCoV-19/Taiwan/NTU13/2020	EPI_ISL_422415
	hCoV-19/Taiwan/NTU14/2020	EPI_ISL_422416
	hCoV-19/Taiwan/NTU15/2020	EPI_ISL_422417
	hCoV-19/Taiwan/NTU16/2020	EPI_ISL_422418
	hCoV-19/Taiwan/NTU17/2020	EPI_ISL_422419
	hCoV-19/Taiwan/NTU19/2020	EPI_ISL_422420
	hCoV-19/Taiwan/NTU20/2020	EPI_ISL_422421
	hCoV-19/Taiwan/NTU21/2020	EPI_ISL_422422
	hCoV-19/Taiwan/TSGH-01/2020	EPI_ISL_426629
	hCoV-19/Taiwan/TSGH-02/2020	EPI_ISL_426630
	hCoV-19/Taiwan/TSGH-03/2020	EPI_ISL_426631
	hCoV-19/Taiwan/TSGH-04/2020	EPI_ISL_426632
	hCoV-19/Taiwan/TSGH-05/2020	EPI_ISL_427392
	hCoV-19/Taiwan/TSGH-06/2020	EPI_ISL_427393
	hCoV-19/Taiwan/TSGH-07/2020	EPI_ISL_427394
	hCoV-19/Taiwan/TSGH-08/2020	EPI_ISL_427395
	hCoV-19/Taiwan/TSGH-09/2020	EPI_ISL_427396
	hCoV-19/Taiwan/TSGH-10/2020	EPI_ISL_427397
	hCoV-19/Taiwan/TSGH-11/2020	EPI_ISL_427398
	hCoV-19/Taiwan/TSGH-13/2020	EPI_ISL_428230
	hCoV-19/Taiwan/TSGH-14/2020	EPI_ISL_428231
	hCoV-19/Thailand/Bangkok-0021/2020	EPI_ISL_423042
	hCoV-19/Thailand/Bangkok-0022/2020	EPI_ISL_423043
	hCoV-19/Tianmen/HBCDC-HB-07/2020	EPI_ISL_412983
	hCoV-19/Turkey/HSGM-11518/2020	EPI_ISL_429872
	hCoV-19/Turkey/HSGM-4236/2020	EPI_ISL_429866
	hCoV-19/Turkey/HSGM-4598/2020	EPI_ISL_429868
	hCoV-19/Turkey/HSGM-4701/2020	EPI_ISL_429869
	hCoV-19/Turkey/HSGM-5770/2020	EPI_ISL_428718
	hCoV-19/Turkey/HSGM-8970/2020	EPI_ISL_429862
	hCoV-19/Turkey/HSGM-8979/2020	EPI_ISL_429864
	hCoV-19/Turkey/HSGM-8990/2020	EPI_ISL_429870
	hCoV-19/USA/AK-PHL002/2020	EPI_ISL_420303
	hCoV-19/USA/AK-PHL003/2020	EPI_ISL_420304
	hCoV-19/USA/AK-PHL006/2020	EPI_ISL_420305
	hCoV-19/USA/AK-PHL015/2020	EPI_ISL_420306
	hCoV-19/USA/AK-PHL037/2020	EPI_ISL_424346
	hCoV-19/USA/AK-PHL077/2020	EPI_ISL_424347
	hCoV-19/USA/AK-PHL092/2020	EPI_ISL_427619
	hCoV-19/USA/AK-PHL101/2020	EPI_ISL_427620
	hCoV-19/USA/AK-PHL115/2020	EPI_ISL_427621
	hCoV-19/USA/AK-PHL118/2020	EPI_ISL_427622
	hCoV-19/USA/AZ-ASU2936/2020	EPI_ISL_424671
	hCoV-19/USA/AZ-TG268099/2020	EPI_ISL_426500
	hCoV-19/USA/AZ-TG268183/2020	EPI_ISL_426501
	hCoV-19/USA/AZ-TG268188/2020	EPI_ISL_426502
	hCoV-19/USA/AZ-TG268281/2020	EPI_ISL_426503
	hCoV-19/USA/AZ-TG268282/2020	EPI_ISL_426504
	hCoV-19/USA/AZ-TG268289/2020	EPI_ISL_426505
	hCoV-19/USA/AZ-TG268350/2020	EPI_ISL_426506
	hCoV-19/USA/AZ-TG268360/2020	EPI_ISL_426507
	hCoV-19/USA/AZ-TG268417/2020	EPI_ISL_426508
	hCoV-19/USA/AZ-TG268629/2020	EPI_ISL_426509
	hCoV-19/USA/AZ-TG268657/2020	EPI_ISL_426510
	hCoV-19/USA/AZ-TG268770/2020	EPI_ISL_426511
	hCoV-19/USA/AZ-TG268893/2020	EPI_ISL_426512
	hCoV-19/USA/AZ-TG268903/2020	EPI_ISL_426513
	hCoV-19/USA/AZ-TG268905/2020	EPI_ISL_426514
	hCoV-19/USA/AZ-TG268909/2020	EPI_ISL_426515
	hCoV-19/USA/AZ-TG268913/2020	EPI_ISL_426517
	hCoV-19/USA/AZ-TG268915/2020	EPI_ISL_426518
	hCoV-19/USA/AZ-TG268917/2020	EPI_ISL_426519
	hCoV-19/USA/AZ-TG269027/2020	EPI_ISL_426520
	hCoV-19/USA/AZ-TG269290/2020	EPI_ISL_426522
	hCoV-19/USA/AZ-TG269358/2020	EPI_ISL_426523
	hCoV-19/USA/AZ-TG269439/2020	EPI_ISL_426524
	hCoV-19/USA/AZ-TG269440/2020	EPI_ISL_426525
	hCoV-19/USA/AZ-TG269824/2020	EPI_ISL_426526
	hCoV-19/USA/AZ-TG269848/2020	EPI_ISL_426527
	hCoV-19/USA/AZ-TG269856/2020	EPI_ISL_426528
	hCoV-19/USA/AZ-TG269863/2020	EPI_ISL_426529
	hCoV-19/USA/AZ-TG269875/2020	EPI_ISL_426530
	hCoV-19/USA/AZ-TG269883/2020	EPI_ISL_426531
	hCoV-19/USA/AZ-TG270152/2020	EPI_ISL_426532
	hCoV-19/USA/AZ-TG270200/2020	EPI_ISL_426533
	hCoV-19/USA/AZ-TG271578/2020	EPI_ISL_426535
	hCoV-19/USA/AZ-TG271591/2020	EPI_ISL_426536
	hCoV-19/USA/AZ-TG271854/2020	EPI_ISL_426537
[truncated: 29,579 more rows]
