# Supplementary material for: In Silico Prediction and Selection of Target Sequences in the SARS-CoV-2 RNA Genome for an Antiviral Attack
Source: Viruses. 2022 Feb 14;14(2):385. doi: 10.3390/v14020385 (PMC8880226; doi:10.3390/v14020385)
Supplement: Supplementary file 1 [file viruses-14-00385-s001.zip › Supplemental Table S2-viruses_MH.xlsx]

## Sheet: Blad1
Supplemental Table S2. Genomes of other human coronaviruses
SARS-CoV1		MERS-CoV	HCoV-229E	HCoV-NL63	HCoV-OC43		HKU-I
AB257344.1	FJ882929.1	JX869059.2	AF304460.1	DQ445911.1	AY391777.1	MG197709.1	AY884001.1
AP006557.1	FJ882930.1	KC667074.1	JX503060.1	JQ765563.1	AY585228.1	MG197710.1	DQ339101.1
AP006558.1	FJ882931.1	KC776174.1	JX503061.1	JQ765564.1	AY585229.1	MG197711.1	DQ415896.1
AP006559.1	FJ882932.1	KF958702.1	KF514430.1	JQ765565.1	AY903459.1	MG197712.1	DQ415897.1
AP006560.1	FJ882933.1	KJ614529.1	KF514432.1	JQ765566.1	AY903460.1	MG197713.1	DQ415898.1
AP006561.1	FJ882934.1		KF514433.1	JQ765567.1	JN129834.1	MG197714.1	DQ415899.1
AY274119.3	FJ882935.1		KU291448.1	JQ765568.1	KF530060.1	MG197715.1	DQ415900.1
AY278487.3	FJ882936.1		KY369908.1	JQ765569.1	KF530061.1	MG197716.1	DQ415902.1
AY278488.2	FJ882937.1		KY369909.2	JQ765570.1	KF530063.1	MG197717.1	DQ415903.1
AY278489.2	FJ882938.1		KY369910.1	JQ765572.1	KF530064.1	MG197718.1	DQ415904.1
AY278490.3	FJ882939.1		KY369911.1	JQ765573.1	KF530065.1	MG197719.1	DQ415905.1
AY278491.2	FJ882940.1		KY369912.1	JQ765574.1	KF530066.1	MG197720.1	DQ415906.1
AY278554.2	FJ882941.1		KY369913.1	JQ765575.1	KF530067.1	MG197721.1	DQ415907.1
AY278741.1	FJ882942.1		KY369914.1	JX104161.1	KF530068.1	MG197722.1	DQ415908.1
AY279354.2	FJ882943.1		KY621348.1	JX524171.1	KF530069.1	MG197723.1	DQ415909.1
AY282752.2	FJ882944.1		KY674919.1	KF530104.1	KF530070.1	MG977444.1	DQ415910.1
AY283794.1	FJ882945.1		KY684760.1	KF530105.1	KF530071.1	MG977445.1	DQ415911.1
AY283795.1	FJ882946.1		KY967357.1	KF530106.1	KF530072.1	MG977447.1	DQ415912.1
AY283796.1	FJ882947.1		KY983587.1	KF530107.1	KF530073.1	MG977449.1	DQ415913.1
AY283797.1	FJ882948.1		KY996417.1	KF530108.1	KF530074.1	MG977451.1	DQ415914.1
AY283798.2	FJ882949.1		MF542265.1	KF530109.1	KF530075.1	MG977452.1	KF430201.1
AY291315.1	FJ882950.1		MN306046.1	KF530110.1	KF530076.1	MH121121.1	KF686340.1
AY291451.1	FJ882951.1		MN369046.1	KF530111.1	KF530077.1	MK303619.1	KF686341.1
AY297028.1	FJ882952.1		NC_002645.1	KF530112.1	KF530078.1	MK303620.1	KF686342.1
AY310120.1	FJ882953.1			KF530113.1	KF530079.1	MK303621.1	KF686343.1
AY313906.1	FJ882954.1			KF530114.1	KF530080.1	MK303622.1	KF686344.1
AY321118.1	FJ882955.1			KT381875.1	KF530081.1	MK303623.1	KF686346.1
AY323977.2	FJ882956.1			KU521535.1	KF530082.1	MK303624.1	KT779555.1
AY338174.1	FJ882957.1			KX179500.1	KF530083.1	MK303625.1	KT779556.1
AY338175.1	FJ882958.1			KY554967.1	KF530084.1	MN026164.1
AY345986.1	FJ882959.1			KY554968.1	KF530085.1	MN306036.1
AY345987.1	FJ882960.1			KY554969.1	KF530086.1	MN306041.1
AY345988.1	FJ882961.1			KY554970.1	KF530087.1	MN306042.1
AY348314.1	FJ882962.1			KY554971.1	KF530088.1	MN306043.1
AY350750.1	FJ882963.1			KY674915.1	KF530089.1	MN306053.1
AY351680.1	FJ959407.1			KY674916.1	KF530090.1	MN310476.1
AY357075.1	GU553363.1			KY829118.1	KF530091.1	MN310478.1
AY357076.1	GU553364.1			KY983586.1	KF530092.1	NC_006213.1
AY362698.1	GU553365.1			MG428699.1	KF530094.1
AY362699.1	HQ890526.1			MG428701.1	KF530095.1
AY390556.1	HQ890527.1			MG428703.1	KF530096.1
AY394850.2	HQ890528.1			MG428704.1	KF530097.1
AY394978.1	HQ890529.1			MG428705.1	KF530098.1
AY394979.1	HQ890530.1			MG428706.1	KF530099.1
AY394983.1	HQ890531.1			MG772808.1	KF923886.1
AY394985.1	HQ890532.1			MK334043.1	KF923887.1
AY394986.1	HQ890533.1			MK334044.1	KF923888.1
AY394987.1	HQ890534.1			MK334045.1	KF923889.1
AY394989.1	HQ890535.1			MK334046.1	KF923890.1
AY394990.1	HQ890536.1			MK334047.1	KF923891.1
AY394991.1	HQ890537.1			MN306018.1	KF923892.1
AY394992.1	HQ890538.1			MN306040.1	KF923893.1
AY394993.1	HQ890539.1			NC_005831.2	KF923894.1
AY394994.1	HQ890540.1				KF923895.1
AY394995.1	HQ890541.1				KF923896.1
AY394996.1	HQ890542.1				KF923897.1
AY394997.1	HQ890543.1				KF923898.1
AY394998.1	HQ890544.1				KF923899.1
AY394999.1	HQ890545.1				KF923900.1
AY395000.1	HQ890546.1				KF923901.1
AY395001.1	JF292902.1				KF923902.1
AY395002.1	JF292903.1				KF923903.1
AY395003.1	JF292904.1				KF923904.1
AY427439.1	JF292905.1				KF923905.1
AY461660.1	JF292906.1				KF923907.1
AY463059.1	JF292907.1				KF923908.1
AY463060.1	JF292908.1				KF923909.1
AY485277.1	JF292909.1				KF923910.1
AY485278.1	JF292910.1				KF923911.1
AY502923.1	JF292911.1				KF923912.1
AY502924.1	JF292912.1				KF923913.1
AY502925.1	JF292913.1				KF923914.1
AY502926.1	JF292914.1				KF923915.1
AY502927.1	JF292915.1				KF923916.1
AY502928.1	JF292916.1				KF923917.1
AY502929.1	JF292917.1				KF923918.1
AY502930.1	JF292918.1				KF923919.1
AY502931.1	JF292919.1				KF923920.1
AY502932.1	JF292920.1				KF923921.1
AY508724.1	JF292921.1				KF923922.1
AY515512.1	JF292922.1				KF923923.1
AY545914.1	JN854286.1				KF923924.1
AY545915.1	JQ316196.1				KF923925.1
AY545916.1	JX162087.1				KJ958218.1
AY545917.1	JX163923.1				KJ958219.1
AY545918.1	JX163924.1				KP198610.1
AY545919.1	JX163925.1				KP198611.1
AY559081.1	JX163926.1				KU131570.1
AY559082.1	JX163927.1				KX344031.1
AY559083.1	KF514388.1				KX538964.1
AY559084.1	KF514389.1				KX538965.1
AY559085.1	KF514390.1				KX538966.1
AY559086.1	KF514391.1				KX538967.1
AY559087.1	KF514392.1				KX538968.1
AY559088.1	KF514393.1				KX538969.1
AY559089.1	KF514394.1				KX538970.1
AY559090.1	KF514395.1				KX538971.1
AY559091.1	KF514397.1				KX538972.1
AY559092.1	KF514398.1				KX538973.1
AY559093.1	KF514399.1				KX538974.1
AY559094.1	KF514400.1				KX538975.1
AY559095.1	KF514401.1				KX538976.1
AY559096.1	KF514402.1				KX538977.1
AY559097.1	KF514403.1				KX538978.1
AY568539.1	KF514404.1				KX538979.1
AY595412.1	KF514405.1				KY014281.1
AY613947.1	KF514406.1				KY014282.1
AY613948.1	KF514407.1				KY369905.1
AY613949.1	KF514408.1				KY369906.1
AY613950.1	KF514409.1				KY369907.1
AY654624.1	KF514410.1				KY554972.1
AY686863.1	KF514411.1				KY554973.1
AY686864.1	KF514412.1				KY554974.1
AY714217.1	KF514413.1				KY554975.1
AY772062.1	KF514415.1				KY674917.1
AY864805.1	KF514416.1				KY674918.1
AY864806.1	KF514417.1				KY674920.1
DQ182595.1	KF514418.1				KY684759.1
DQ497008.1	KF514419.1				KY967356.1
DQ640652.1	KF514420.1				KY967358.1
DQ898174.1	KF514421.1				KY967359.1
EU371559.1	KF514422.1				KY967360.1
EU371560.1	KF514423.1				KY967361.1
EU371561.1	KY352407.1				KY983583.1
EU371562.1	MK062179.1				KY983585.1
EU371563.1	MK062180.1				KY983588.1
EU371564.1	MK062181.1				MF314143.1
FJ882926.1	MK062182.1				MF374983.2
FJ882927.1	MK062183.1				MF374984.1
FJ882928.1	MK062184.1				MF374985.2
