# Supplementary material for: In Silico Prediction and Selection of Target Sequences in the SARS-CoV-2 RNA Genome for an Antiviral Attack
Source: Viruses. 2022 Feb 14;14(2):385. doi: 10.3390/v14020385 (PMC8880226; doi:10.3390/v14020385)
Supplement: Supplementary file 1 [file viruses-14-00385-s001.zip › Supplemental Table S3-viruses_MH.xlsx]

## Sheet: MN908947
Supplemental Table S3. Design of crRNAs for the Cas13d nuclease against SARS-CoV-2
crRNA name	sequence	Rank	Guide Score	Quartile
11462	ACAGAGATTATAAGAGCCCACAT	1	1	4
11463	AACAGAGATTATAAGAGCCCACA	0.9999	1	4
20679	AAAGATTAGGCATAGCAACACCC	0.9999	1	4
22342	CCACATAATAAGCTGCAGCACCA	0.9999	1	4
2329	CAATAATGATAGAGTCAGCACAC	0.9998	1	4
11464	TAACAGAGATTATAAGAGCCCAC	0.9998	1	4
15447	GTTTAACATATAGTGAACCGCCA	0.9998	1	4
6164	TGTTTATAATCAATAGCCACCAC	0.9997	1	4
13723	AAGAAGTCATGTTTAGCAACAGC	0.9997	1	4
20868	CTCCTTTATCAGAACCAGCACCA	0.9997	1	4
15444	TAACATATAGTGAACCGCCACAC	0.9996	1	4
25617	AGTTGCAAACAAAGTGAACACCC	0.9996	1	4
2328	AATAATGATAGAGTCAGCACACA	0.9995	1	4
9801	ATTTAACAAAAAGGTGCACAGCG	0.9995	1	4
22341	CACATAATAAGCTGCAGCACCAG	0.9995	1	4
6163	GTTTATAATCAATAGCCACCACA	0.9994	1	4
25536	AAACAGCAAGAAGTGCAACGCCA	0.9994	1	4
25537	AAAACAGCAAGAAGTGCAACGCC	0.9994	1	4
2331	ACCAATAATGATAGAGTCAGCAC	0.9993	1	4
7292	AACAATTGCATGATTGCAGCCAA	0.9993	1	4
15445	TTAACATATAGTGAACCGCCACA	0.9993	1	4
2333	CCACCAATAATGATAGAGTCAGC	0.9992	1	4
15112	GTACTACAGATAGAGACACCAGC	0.9992	1	4
22343	CCCACATAATAAGCTGCAGCACC	0.9992	1	4
15446	TTTAACATATAGTGAACCGCCAC	0.9991	1	4
22340	ACATAATAAGCTGCAGCACCAGC	0.9991	1	4
22345	AACCCACATAATAAGCTGCAGCA	0.9991	1	4
14584	AGTAATAGATTACCAGAAGCAGC	0.999	1	4
16243	GAATTGCAAAGAACACAAGCCCC	0.999	1	4
25832	GTAACAATTAGTATGCCAGCAAA	0.999	1	4
2332	CACCAATAATGATAGAGTCAGCA	0.9989	1	4
4503	AGCACCATAATCAACCACACCCT	0.9989	1	4
18714	ATCCAATAGAATGATGCCAACAG	0.9989	1	4
12634	AAGCTGTTACAATAAGAGGCCAT	0.9988	1	4
15443	AACATATAGTGAACCGCCACACA	0.9988	1	4
1487	CCAACATAAGAGAACACACAGCC	0.9987	1	4
13722	AGAAGTCATGTTTAGCAACAGCT	0.9987	1	4
25616	GTTGCAAACAAAGTGAACACCCT	0.9987	1	4
9798	TAACAAAAAGGTGCACAGCGCAG	0.9986	1	4
15111	TACTACAGATAGAGACACCAGCT	0.9986	1	4
25833	CGTAACAATTAGTATGCCAGCAA	0.9986	1	4
9010	TAAAAATTGTACATTCAGCAGCC	0.9985	0.997987	4
20680	TAAAGATTAGGCATAGCAACACC	0.9985	0.999025	4
22853	GAATTCCAAGCTATAACGCAGCC	0.9985	0.998914	4
1853	GCAAATGCATAAAGAGGACTCAG	0.9984	0.997626	4
5381	AGTGCACAAAAGTTAGCAGCTTC	0.9984	0.996358	4
9009	AAAAATTGTACATTCAGCAGCCA	0.9984	0.99597	4
7291	ACAATTGCATGATTGCAGCCAAT	0.9983	0.992952	4
9803	TTATTTAACAAAAAGGTGCACAG	0.9983	0.995615	4
14891	GTTAGCATTAATACAGCCACCAT	0.9983	0.995619	4
9799	TTAACAAAAAGGTGCACAGCGCA	0.9982	0.992462	4
15114	TAGTACTACAGATAGAGACACCA	0.9982	0.992456	4
23457	ACCTGTAGAATAAACACGCCAAG	0.9982	0.990633	4
9410	ACGATAGCTACAATACCACCAGC	0.9981	0.990297	4
18713	TCCAATAGAATGATGCCAACAGG	0.9981	0.989837	4
25520	AACGCCAACAATAAGCCATCCGA	0.9981	0.989912	4
23657	GCAACTGAATTTTCTGCACCAAG	0.998	0.989243	4
26720	TTATTCTGTAAACAGCAGCAAGC	0.998	0.989242	4
1852	CAAATGCATAAAGAGGACTCAGT	0.9979	0.988565	4
10519	GCATGTAACAAAAAGAGACACAG	0.9979	0.988901	4
15284	ACATTTAGGATAATCCCAACCCA	0.9979	0.987985	4
11461	CAGAGATTATAAGAGCCCACATG	0.9978	0.987821	4
11466	AGTAACAGAGATTATAAGAGCCC	0.9978	0.986532	4
15108	TACAGATAGAGACACCAGCTACG	0.9978	0.987304	4
9800	TTTAACAAAAAGGTGCACAGCGC	0.9977	0.986443	4
13228	ACAGACAACACGATGCACCACCA	0.9977	0.985953	4
29173	CAAATTGTGCAATTTGCGGCCAA	0.9977	0.986171	4
6165	GTGTTTATAATCAATAGCCACCA	0.9976	0.984376	4
8611	TTAAATAGAAAATAGCAGCAACA	0.9976	0.984804	4
22346	TAACCCACATAATAAGCTGCAGC	0.9976	0.984438	4
5380	GTGCACAAAAGTTAGCAGCTTCA	0.9975	0.982634	4
8786	TCATTAGTATAACTACCACCACG	0.9975	0.982779	4
29172	AAATTGTGCAATTTGCGGCCAAT	0.9975	0.982935	4
5378	GCACAAAAGTTAGCAGCTTCACC	0.9974	0.981831	4
7639	TAATAAATGTACTACCAGCACAG	0.9974	0.981468	4
14582	TAATAGATTACCAGAAGCAGCGT	0.9974	0.980783	4
7038	ACCAGTACAGTAAGAAGGCATGC	0.9973	0.979845	4
19854	AGATCACAGTATTAGCAGCAATG	0.9973	0.980192	4
26794	AGCAATGAAGTAGCTGAGCCACA	0.9973	0.979784	4
11644	TGAGTAAACAAAAGAGGCCAAAG	0.9972	0.979416	4
15227	TTTTAACATGTTGTGCCAACCAC	0.9972	0.979485	4
9802	TATTTAACAAAAAGGTGCACAGC	0.9971	0.979314	4
13811	TAAAGCATAGACGAGGTCTGCCA	0.9971	0.979203	4
14583	GTAATAGATTACCAGAAGCAGCG	0.9971	0.97889	4
2330	CCAATAATGATAGAGTCAGCACA	0.997	0.978319	4
3768	TAAGTAGACATTTGTGCGAACAG	0.997	0.978307	4
26792	CAATGAAGTAGCTGAGCCACATC	0.997	0.977614	4
18712	CCAATAGAATGATGCCAACAGGC	0.9969	0.977597	4
22852	AATTCCAAGCTATAACGCAGCCT	0.9969	0.975311	4
23456	CCTGTAGAATAAACACGCCAAGT	0.9969	0.975655	4
6551	GAATTGTCTACATAAGCAGCCAT	0.9968	0.974494	4
7557	AGCATAGACATAAAAGGACCTTC	0.9968	0.9752	4
17561	AACAATTTCAGCAGGACAACGCC	0.9968	0.973641	4
7036	CAGTACAGTAAGAAGGCATGCCT	0.9967	0.973316	4
26795	AAGCAATGAAGTAGCTGAGCCAC	0.9967	0.973579	4
27702	TTATAAACACTATTGCCGCAACA	0.9967	0.973617	4
4787	GACCAATCTTTATAGGAACCAGC	0.9966	0.973174	4
8785	CATTAGTATAACTACCACCACGC	0.9966	0.973166	4
11241	CCATGTCATAATACGCATCACCC	0.9966	0.972641	4
16242	AATTGCAAAGAACACAAGCCCCA	0.9965	0.972522	4
24632	TCTGACATTTTAGTAGCAGCAAG	0.9965	0.972465	4
26958	CCAGCAATACGAAGATGTCCACG	0.9965	0.971934	4
8612	ATTAAATAGAAAATAGCAGCAAC	0.9964	0.97167	4
26369	CACGTTAACAATATTGCAGCAGT	0.9964	0.971926	4
11645	TTGAGTAAACAAAAGAGGCCAAA	0.9963	0.971044	4
14890	TTAGCATTAATACAGCCACCATC	0.9963	0.970428	4
24616	CAGCAAGATTAGCAGAAGCTCTG	0.9963	0.970643	4
19847	AGTATTAGCAGCAATGTCCACAC	0.9962	0.968846	4
25069	CAACTGAAGCATTAATGCCAGAG	0.9962	0.968289	4
28919	AGCAGCAAAGCAAGAGCAGCATC	0.9962	0.970171	4
6552	AGAATTGTCTACATAAGCAGCCA	0.9961	0.966917	4
12635	AAAGCTGTTACAATAAGAGGCCA	0.9961	0.967661	4
24631	CTGACATTTTAGTAGCAGCAAGA	0.9961	0.96728	4
1464	TCCAAAGGCAATAGTGCGACCAC	0.996	0.966168	4
1486	CAACATAAGAGAACACACAGCCT	0.996	0.966769	4
5761	TTATATGTTTATAGTGACCACAC	0.996	0.966338	4
25834	TCGTAACAATTAGTATGCCAGCA	0.9959	0.966005	4
28558	CTTTCATTTTACCGTCACCACCA	0.9959	0.965887	4
28561	GATCTTTCATTTTACCGTCACCA	0.9959	0.964194	4
8326	TACAGTCAATACAAGCACCAAGG	0.9958	0.96316	4
9008	AAAATTGTACATTCAGCAGCCAA	0.9958	0.963057	4
25831	TAACAATTAGTATGCCAGCAAAG	0.9958	0.963404	4
2095	CAAAGATGTTAGTTAGCCACTGC	0.9957	0.961536	4
4504	TAGCACCATAATCAACCACACCC	0.9957	0.963016	4
14581	AATAGATTACCAGAAGCAGCGTG	0.9957	0.961467	4
9439	TCATAAAATAGTAGGCAAGGCAT	0.9956	0.960699	4
16244	TGAATTGCAAAGAACACAAGCCC	0.9956	0.961252	4
3767	AAGTAGACATTTGTGCGAACAGT	0.9955	0.95899	4
10678	CTCCATTTATAACAGCAGCGTAC	0.9955	0.95826	4
12669	ATTATTCTGTAATTTGACAGCAG	0.9955	0.960214	4
1488	ACCAACATAAGAGAACACACAGC	0.9954	0.957325	4
15113	AGTACTACAGATAGAGACACCAG	0.9954	0.957512	4
28559	TCTTTCATTTTACCGTCACCACC	0.9954	0.958141	4
6162	TTTATAATCAATAGCCACCACAT	0.9953	0.956606	4
11465	GTAACAGAGATTATAAGAGCCCA	0.9953	0.95556	4
16583	AGCTAAAATGTAATCACCAGCAT	0.9953	0.957012	4
5511	TCCACAAGTTTTACACACCACGT	0.9952	0.954628	4
22344	ACCCACATAATAAGCTGCAGCAC	0.9952	0.95519	4
25538	AAAAACAGCAAGAAGTGCAACGC	0.9952	0.955021	4
7035	AGTACAGTAAGAAGGCATGCCTA	0.9951	0.953942	4
26365	TTAACAATATTGCAGCAGTACGC	0.9951	0.954221	4
27160	AAGCAAAGCAATATTGTCACTGC	0.9951	0.954404	4
7293	AAACAATTGCATGATTGCAGCCA	0.995	0.952945	4
24053	CCATATTGTTTGATGAAGCCAGC	0.995	0.953234	4
26793	GCAATGAAGTAGCTGAGCCACAT	0.995	0.952575	4
5341	AATAAGCATCTTGTAGAGCAGGT	0.9949	0.951765	4
24052	CATATTGTTTGATGAAGCCAGCA	0.9949	0.952278	4
26363	AACAATATTGCAGCAGTACGCAC	0.9949	0.952472	4
20309	ATAAACGATATGTTCGAAGGCAT	0.9948	0.951474	4
21225	CATTAGTAACAAAGGCTGTCCAC	0.9948	0.951731	4
5512	GTCCACAAGTTTTACACACCACG	0.9947	0.951282	4
16072	AAGTACAAATGAAAGACATCAGC	0.9947	0.951466	4
17562	CAACAATTTCAGCAGGACAACGC	0.9947	0.951002	4
15115	ATAGTACTACAGATAGAGACACC	0.9946	0.950728	4
18886	ACACGCTTAACAAAGCACTCGTG	0.9946	0.950821	4
19283	ATTTACATACAAACTGCCACCAT	0.9946	0.950987	4
16584	TAGCTAAAATGTAATCACCAGCA	0.9945	0.949498	4
21423	TTAAAGACATAACAGCAGTACCC	0.9945	0.950278	4
27159	AGCAAAGCAATATTGTCACTGCT	0.9945	0.949203	4
8344	CATTAATATGACGCGCACTACAG	0.9944	0.949186	4
25061	GCATTAATGCCAGAGATGTCACC	0.9944	0.948669	4
26723	AATTTATTCTGTAAACAGCAGCA	0.9944	0.949108	4
5342	TAATAAGCATCTTGTAGAGCAGG	0.9943	0.947827	4
9496	ATAGTAAAGTATTAAAGGCAACT	0.9943	0.948422	4
19285	TTATTTACATACAAACTGCCACC	0.9943	0.946556	4
2327	ATAATGATAGAGTCAGCACACAA	0.9942	0.946073	4
7640	CTAATAAATGTACTACCAGCACA	0.9942	0.94652	4
19845	TATTAGCAGCAATGTCCACACCC	0.9942	0.946291	4
6284	CAAAGACAACGTATACACCAGGT	0.9941	0.945537	4
16240	TTGCAAAGAACACAAGCCCCAAC	0.9941	0.945726	4
23459	GAACCTGTAGAATAAACACGCCA	0.9941	0.944865	4
4783	AATCTTTATAGGAACCAGCAAGT	0.994	0.944171	4
19892	AGTAGATATATGTGCTGGAGCAT	0.994	0.944478	4
7294	AAAACAATTGCATGATTGCAGCC	0.9939	0.94309	4
14893	TGGTTAGCATTAATACAGCCACC	0.9939	0.942756	4
15442	ACATATAGTGAACCGCCACACAT	0.9939	0.944143	4
5374	AAAAGTTAGCAGCTTCACCAGCC	0.9938	0.942107	4
16241	ATTGCAAAGAACACAAGCCCCAA	0.9938	0.942098	4
26957	CAGCAATACGAAGATGTCCACGA	0.9938	0.942452	4
7039	AACCAGTACAGTAAGAAGGCATG	0.9937	0.941504	4
19855	CAGATCACAGTATTAGCAGCAAT	0.9937	0.942031	4
21226	ACATTAGTAACAAAGGCTGTCCA	0.9937	0.941495	4
9139	TAGGAAATTGAATAATAGAGCCA	0.9936	0.940766	4
15959	GATATCATCTACAAAACAGCCGG	0.9936	0.940977	4
23383	CATCCTGATAAAGAACAGCAACC	0.9936	0.940818	4
6553	TAGAATTGTCTACATAAGCAGCC	0.9935	0.939367	4
10679	TCTCCATTTATAACAGCAGCGTA	0.9935	0.940299	4
19546	ACCCACAAGCTAAAGCCAGCTGA	0.9935	0.940146	4
1484	ACATAAGAGAACACACAGCCTCC	0.9934	0.937755	4
3012	AGAACAATACATATGTGAAGCCA	0.9934	0.938764	4
5384	ATAAGTGCACAAAAGTTAGCAGC	0.9934	0.936552	4
6285	CCAAAGACAACGTATACACCAGG	0.9933	0.936066	4
16281	GTCTACGTATGCAAGCACCACAT	0.9933	0.935127	4
28054	GCACAATTCAATTAAAGGTGCTG	0.9933	0.935601	4
2096	CCAAAGATGTTAGTTAGCCACTG	0.9932	0.93375	4
5343	GTAATAAGCATCTTGTAGAGCAG	0.9932	0.935095	4
1854	TGCAAATGCATAAAGAGGACTCA	0.9931	0.933571	4
9244	TAGTAGATACACAAACACCAGCT	0.9931	0.93293	4
15958	ATATCATCTACAAAACAGCCGGC	0.9931	0.933722	4
1437	ACGAAGAATGGTTTTCAAGCCAG	0.993	0.932394	4
3727	AAGAATGTATAGGGTCAGCACCA	0.993	0.932647	4
8327	CTACAGTCAATACAAGCACCAAG	0.993	0.932081	4
182	CGAAACCGTAAGCAGCCTGCAGA	0.9929	0.93156	4
2995	AAGCCAATTTAAACTCACCAGAC	0.9929	0.930994	4
9007	AAATTGTACATTCAGCAGCCAAA	0.9929	0.93158	4
9442	ACCTCATAAAATAGTAGGCAAGG	0.9928	0.930094	4
9569	TAAATAACAGAATAAACACCAGG	0.9928	0.930344	4
14585	TAGTAATAGATTACCAGAAGCAG	0.9928	0.930838	4
15109	CTACAGATAGAGACACCAGCTAC	0.9927	0.929921	4
15110	ACTACAGATAGAGACACCAGCTA	0.9927	0.929956	4
28916	AGCAAAGCAAGAGCAGCATCACC	0.9927	0.929902	4
1485	AACATAAGAGAACACACAGCCTC	0.9926	0.929221	4
8329	CACTACAGTCAATACAAGCACCA	0.9926	0.929013	4
19846	GTATTAGCAGCAATGTCCACACC	0.9926	0.929457	4
9138	AGGAAATTGAATAATAGAGCCAT	0.9925	0.928962	4
14577	GATTACCAGAAGCAGCGTGCATA	0.9925	0.928835	4
22347	ATAACCCACATAATAAGCTGCAG	0.9925	0.92877	4
8547	ATTATTAACAATTTTACCACCCT	0.9924	0.928358	4
14634	CAACATTGTTAGTAAGTGCAGCT	0.9924	0.927982	4
7641	ACTAATAAATGTACTACCAGCAC	0.9923	0.92747	4
19844	ATTAGCAGCAATGTCCACACCCA	0.9923	0.927309	4
24054	ACCATATTGTTTGATGAAGCCAG	0.9923	0.927865	4
8787	GTCATTAGTATAACTACCACCAC	0.9922	0.925693	4
24051	ATATTGTTTGATGAAGCCAGCAT	0.9922	0.927175	4
26368	ACGTTAACAATATTGCAGCAGTA	0.9922	0.926499	4
1937	GCCTTCTGTAAAACACGCACAGA	0.9921	0.925612	4
15285	CACATTTAGGATAATCCCAACCC	0.9921	0.925073	4
25816	CAGCAAAGAAAATAGTTGGCATC	0.9921	0.925635	4
1463	CCAAAGGCAATAGTGCGACCACC	0.992	0.924089	4
21420	AAGACATAACAGCAGTACCCCTT	0.992	0.923788	4
24233	AATGGTATTTGTAATGCAGCACC	0.992	0.924583	4
10681	TGTCTCCATTTATAACAGCAGCG	0.9919	0.923354	4
25535	AACAGCAAGAAGTGCAACGCCAA	0.9919	0.923433	4
26959	TCCAGCAATACGAAGATGTCCAC	0.9919	0.923276	4
9245	CTAGTAGATACACAAACACCAGC	0.9918	0.923129	4
23500	CAGCCCCTATTAAACAGCCTGCA	0.9918	0.923263	4
26362	ACAATATTGCAGCAGTACGCACA	0.9918	0.923	4
4786	ACCAATCTTTATAGGAACCAGCA	0.9917	0.922987	4
11242	ACCATGTCATAATACGCATCACC	0.9917	0.922957	4
17560	ACAATTTCAGCAGGACAACGCCG	0.9917	0.922994	4
2094	AAAGATGTTAGTTAGCCACTGCG	0.9916	0.922874	4
15226	TTTAACATGTTGTGCCAACCACC	0.9916	0.922646	4
2832	TTCAACTGTATAGGCAGAGCACT	0.9915	0.921669	4
7108	TACAAGGTATAGAACCAGTACAG	0.9915	0.922034	4
28918	GCAGCAAAGCAAGAGCAGCATCA	0.9915	0.922629	4
8613	TATTAAATAGAAAATAGCAGCAA	0.9914	0.920511	4
16239	TGCAAAGAACACAAGCCCCAACA	0.9914	0.921099	4
22895	AGGTAATTATAATTACCACCAAC	0.9914	0.921414	4
5716	TAGCACAAGTAAATGTACCATGC	0.9913	0.920175	4
14635	GCAACATTGTTAGTAAGTGCAGC	0.9913	0.919726	4
26955	GCAATACGAAGATGTCCACGAAG	0.9913	0.920207	4
9568	AAATAACAGAATAAACACCAGGT	0.9912	0.919082	4
15449	TGGTTTAACATATAGTGAACCGC	0.9912	0.919073	4
19282	TTTACATACAAACTGCCACCATC	0.9912	0.919302	4
6878	TCTAGACAAAATTTACCGACACT	0.9911	0.918456	4
12668	TTATTCTGTAATTTGACAGCAGA	0.9911	0.918868	4
26370	TCACGTTAACAATATTGCAGCAG	0.9911	0.919058	4
5377	CACAAAAGTTAGCAGCTTCACCA	0.991	0.918436	4
11925	TAACTGGACACATTGAGCCCACA	0.991	0.918292	4
14633	AACATTGTTAGTAAGTGCAGCTA	0.991	0.918448	4
4784	CAATCTTTATAGGAACCAGCAAG	0.9909	0.917383	4
8346	CGCATTAATATGACGCGCACTAC	0.9909	0.917231	4
15353	ACACGTTGTATGTTTGCGAGCAA	0.9909	0.917745	4
14580	ATAGATTACCAGAAGCAGCGTGC	0.9908	0.916641	4
17890	TTTACATTACAAGAGTGAGCTGT	0.9908	0.916501	4
5375	CAAAAGTTAGCAGCTTCACCAGC	0.9907	0.91598	4
10680	GTCTCCATTTATAACAGCAGCGT	0.9907	0.915901	4
25521	CAACGCCAACAATAAGCCATCCG	0.9907	0.9158	4
7295	AAAAACAATTGCATGATTGCAGC	0.9906	0.915079	4
20930	TGAATCGACAAGCAGCGTACCCG	0.9906	0.915208	4
26956	AGCAATACGAAGATGTCCACGAA	0.9906	0.91523	4
20936	AAGATCTGAATCGACAAGCAGCG	0.9905	0.915034	4
21421	AAAGACATAACAGCAGTACCCCT	0.9905	0.914769	4
25613	GCAAACAAAGTGAACACCCTTGG	0.9905	0.914895	4
3011	GAACAATACATATGTGAAGCCAA	0.9904	0.91454	4
17747	AAAGACAGCTTTTCTCCAAGCAG	0.9904	0.914649	4
18648	CACATAGACAACAGGTGCGCTCA	0.9904	0.914619	4
9136	GAAATTGAATAATAGAGCCATCC	0.9903	0.914394	4
12163	CAGAATCACCATTAGCAACAGCC	0.9903	0.914087	4
19966	AAAAAGACAGTGAGTGGTGCACA	0.9903	0.913928	4
1542	ACAACCTATGTTAGCGCTAGCAC	0.9902	0.912901	4
9128	ATAATAGAGCCATCCATGAGCAC	0.9902	0.913138	4
18394	TCAACATAACCTGTAGGTACAGC	0.9902	0.912842	4
4124	CCCTCTTGAACAACATCACCCAC	0.9901	0.912048	4
26724	CAATTTATTCTGTAAACAGCAGC	0.9901	0.911819	4
29557	CGAAAACGTTTATATAGCCCATC	0.9901	0.912157	4
22706	TCATTTAATTTAGTAGGAGACAC	0.99	0.911427	4
26364	TAACAATATTGCAGCAGTACGCA	0.99	0.91177	4
12160	AATCACCATTAGCAACAGCCTGC	0.9899	0.911163	4
21750	GACATGTATAGCATGGAACCAAG	0.9899	0.911118	4
26692	ACAAGCTAAAGTTACTGGCCATA	0.9899	0.91119	4
6550	AATTGTCTACATAAGCAGCCATT	0.9898	0.911047	4
6879	CTCTAGACAAAATTTACCGACAC	0.9898	0.910261	4
20869	ACTCCTTTATCAGAACCAGCACC	0.9898	0.910471	4
5763	AGTTATATGTTTATAGTGACCAC	0.9897	0.909942	4
11240	CATGTCATAATACGCATCACCCA	0.9897	0.910215	4
28556	TTCATTTTACCGTCACCACCACG	0.9897	0.90994	4
5575	GTTCATAAGAAAGTGTGCCCATG	0.9896	0.909887	4
19476	GATGTCTACAGACAGCACCACCT	0.9896	0.909689	4
25311	ATCAAATTTGCAGCAGGATCCAC	0.9896	0.90935	4
4141	CCACAGCAGTTAAAACACCCTCT	0.9895	0.909239	4
21222	TAGTAACAAAGGCTGTCCACCAT	0.9895	0.909179	4
25835	GTCGTAACAATTAGTATGCCAGC	0.9895	0.909095	4
3697	CAGCTGATAATAATGGTGCAAGT	0.9894	0.908682	4
13812	TTAAAGCATAGACGAGGTCTGCC	0.9894	0.90866	4
22705	CATTTAATTTAGTAGGAGACACT	0.9894	0.908331	4
10748	TAATTGTACTTCATAGCCACAAG	0.9893	0.907376	4
10751	TCATAATTGTACTTCATAGCCAC	0.9893	0.907435	4
28557	TTTCATTTTACCGTCACCACCAC	0.9893	0.907783	4
2620	TTTCGAGCAACATAAGCCCGTTA	0.9892	0.907071	4
3729	TAAAGAATGTATAGGGTCAGCAC	0.9892	0.907316	4
4649	AGAGATCTCATATACCGAGCAGC	0.9891	0.906932	4
23656	CAACTGAATTTTCTGCACCAAGT	0.9891	0.906924	4
24634	ACTCTGACATTTTAGTAGCAGCA	0.9891	0.906764	4
5513	TGTCCACAAGTTTTACACACCAC	0.989	0.906283	4
11804	TTGATACAAGGTTTGCCACCAAC	0.989	0.906286	4
19545	CCCACAAGCTAAAGCCAGCTGAG	0.989	0.906451	4
1855	ATGCAAATGCATAAAGAGGACTC	0.9889	0.90625	4
2071	AAGTCAACTGAACAACACCACCT	0.9889	0.905882	4
27703	GTTATAAACACTATTGCCGCAAC	0.9889	0.905926	4
14940	TATTAAATGGAAAACCAGCTGAT	0.9888	0.905674	4
23382	ATCCTGATAAAGAACAGCAACCT	0.9888	0.905757	4
28917	CAGCAAAGCAAGAGCAGCATCAC	0.9888	0.90575	4
8345	GCATTAATATGACGCGCACTACA	0.9887	0.905331	4
19856	CCAGATCACAGTATTAGCAGCAA	0.9887	0.905358	4
20935	AGATCTGAATCGACAAGCAGCGT	0.9887	0.905282	4
13564	AGGAATTTAGCAAAACCAGCTAC	0.9886	0.905063	4
23458	AACCTGTAGAATAAACACGCCAA	0.9886	0.905257	4
23499	AGCCCCTATTAAACAGCCTGCAC	0.9886	0.904393	4
1886	AAAATTGATCGTACAACACGAGC	0.9885	0.904298	4
5762	GTTATATGTTTATAGTGACCACA	0.9885	0.904196	4
25316	TCTTCATCAAATTTGCAGCAGGA	0.9885	0.904338	4
5064	TATTTTAGTAACATCAGCTCCAT	0.9884	0.903815	4
25836	AGTCGTAACAATTAGTATGCCAG	0.9884	0.904191	4
11559	AGTTATGAAGAAAATAGGGCAAT	0.9883	0.90342	4
15352	CACGTTGTATGTTTGCGAGCAAG	0.9883	0.903665	4
28555	TCATTTTACCGTCACCACCACGA	0.9883	0.903771	4
12865	CTGTATAGATAGTACCAGTTCCA	0.9882	0.90247	4
24618	AGCAGCAAGATTAGCAGAAGCTC	0.9882	0.902747	4
25908	AAATAGGACTTGTTGTGCCATCA	0.9882	0.903097	4
13441	AAAACGATTGTGCATCAGCTGAC	0.9881	0.901666	4
19857	CCCAGATCACAGTATTAGCAGCA	0.9881	0.902265	4
23206	TAGACTCAGTAAGAACACCTGTG	0.9881	0.9021	4
7556	GCATAGACATAAAAGGACCTTCT	0.988	0.901022	4
9411	TACGATAGCTACAATACCACCAG	0.988	0.901161	4
20933	ATCTGAATCGACAAGCAGCGTAC	0.988	0.901614	4
12633	AGCTGTTACAATAAGAGGCCATG	0.9879	0.900378	4
14889	TAGCATTAATACAGCCACCATCG	0.9879	0.900498	4
19965	AAAAGACAGTGAGTGGTGCACAA	0.9879	0.900264	4
5759	ATATGTTTATAGTGACCACACTG	0.9878	0.90026	4
8788	TGTCATTAGTATAACTACCACCA	0.9878	0.900216	4
17794	CCCAAAATCTTTGAGGCTACAGC	0.9878	0.900032	4
11195	TTAAAATAAGCTACAGTGGCAAG	0.9877	0.899538	4
12345	GAAAAGCATTGTCTGCATAGCAC	0.9877	0.899544	4
29556	GAAAACGTTTATATAGCCCATCT	0.9877	0.899253	4
9797	AACAAAAAGGTGCACAGCGCAGC	0.9876	0.899224	4
15283	CATTTAGGATAATCCCAACCCAT	0.9876	0.899144	4
1706	ACAAAAGCACTTGTGGAAGCAGA	0.9875	0.899142	4
11646	GTTGAGTAAACAAAAGAGGCCAA	0.9875	0.898282	4
23658	AGCAACTGAATTTTCTGCACCAA	0.9875	0.89869	4
1778	GTAACTTTAAAATTACCACAGGA	0.9874	0.897149	4
1997	ATCATAGCATCAATGAGTCTCAG	0.9874	0.897759	4
21223	TTAGTAACAAAGGCTGTCCACCA	0.9874	0.897265	4
9443	AACCTCATAAAATAGTAGGCAAG	0.9873	0.896944	4
12031	GCTTGTTTATGTCTACAGCACCC	0.9873	0.896915	4
21252	AAAATGCTTCAGATGATGACGCA	0.9873	0.896807	4
10517	ATGTAACAAAAAGAGACACAGTC	0.9872	0.896787	4
22642	GGACAGAATAATCAGCAACACAG	0.9872	0.89643	4
22644	TAGGACAGAATAATCAGCAACAC	0.9872	0.89647	4
5065	TTATTTTAGTAACATCAGCTCCA	0.9871	0.895991	4
25296	GGATCCACAAGAACAACAGCCCT	0.9871	0.895793	4
26361	CAATATTGCAGCAGTACGCACAC	0.9871	0.895599	4
4650	GAGAGATCTCATATACCGAGCAG	0.987	0.895216	4
16012	TCTATAGCTAAAGACACGAACCG	0.987	0.895504	4
25614	TGCAAACAAAGTGAACACCCTTG	0.987	0.895105	4
3730	TTAAAGAATGTATAGGGTCAGCA	0.9869	0.894011	4
18954	GAACCTTTCTACAAGCCGCATTA	0.9869	0.894621	4
29554	AAACGTTTATATAGCCCATCTGC	0.9869	0.894076	4
5666	GACATCATAACAAAAGGTGACTC	0.9868	0.893398	4
23380	CCTGATAAAGAACAGCAACCTGG	0.9868	0.893318	4
1483	CATAAGAGAACACACAGCCTCCA	0.9867	0.893236	4
24196	AACCAGAAGTGATTGTACCCGCT	0.9867	0.893246	4
25519	ACGCCAACAATAAGCCATCCGAA	0.9867	0.893295	4
2833	GTTCAACTGTATAGGCAGAGCAC	0.9866	0.89312	4
8789	TTGTCATTAGTATAACTACCACC	0.9866	0.893217	4
10518	CATGTAACAAAAAGAGACACAGT	0.9866	0.893182	4
2669	GTTACCATCATATTAGGTGCAAG	0.9865	0.892361	4
11460	AGAGATTATAAGAGCCCACATGG	0.9865	0.892761	4
26693	AACAAGCTAAAGTTACTGGCCAT	0.9865	0.892721	4
710	TCTTCATAAGGATCAGTGCCAAG	0.9864	0.892161	4
5574	TTCATAAGAAAGTGTGCCCATGT	0.9864	0.89144	4
26791	AATGAAGTAGCTGAGCCACATCA	0.9864	0.891647	4
11924	AACTGGACACATTGAGCCCACAA	0.9863	0.890709	4
23501	TCAGCCCCTATTAAACAGCCTGC	0.9863	0.890694	4
26767	GCCTACAAGACAAGCCATTGCGA	0.9863	0.8912	4
17366	CAAATCATAATTTGTGGCCATTG	0.9862	0.890438	4
20624	GTAAAATGTTTCTACATGGCCAT	0.9862	0.890554	4
20931	CTGAATCGACAAGCAGCGTACCC	0.9862	0.890641	4
22894	GGTAATTATAATTACCACCAACC	0.9861	0.890422	4
23659	AAGCAACTGAATTTTCTGCACCA	0.9861	0.890398	4
28188	TCATAGAACGAACAACGCACTAC	0.9861	0.889915	4
11238	TGTCATAATACGCATCACCCAAC	0.986	0.88985	4
12161	GAATCACCATTAGCAACAGCCTG	0.986	0.889912	4
1779	TGTAACTTTAAAATTACCACAGG	0.9859	0.8893	4
18647	ACATAGACAACAGGTGCGCTCAG	0.9859	0.889784	4
20487	AATCAATAACAGAACACACACAC	0.9859	0.889262	4
13445	TTTAAAAACGATTGTGCATCAGC	0.9858	0.889174	4
16011	CTATAGCTAAAGACACGAACCGT	0.9858	0.888767	4
19522	ATCATCATGTTATAAGCATCGAG	0.9858	0.889216	4
2197	TAAATTTAACAATTTCCCAACCG	0.9857	0.888714	4
15335	AGCAAGAACAAGTGAGGCCATAA	0.9857	0.88859	4
20970	TCAAAGTTGAATCTGCATCAGAG	0.9857	0.888691	4
1482	ATAAGAGAACACACAGCCTCCAA	0.9856	0.887891	4
6877	CTAGACAAAATTTACCGACACTC	0.9856	0.888515	4
9804	TTTATTTAACAAAAAGGTGCACA	0.9856	0.888083	4
13231	AGTACAGACAACACGATGCACCA	0.9855	0.887724	4
21029	CATATCACTAATAATGAGATCCC	0.9855	0.887861	4
26718	ATTCTGTAAACAGCAGCAAGCAC	0.9855	0.88772	4
13444	TTAAAAACGATTGTGCATCAGCT	0.9854	0.887037	4
20940	CATTAAGATCTGAATCGACAAGC	0.9854	0.886973	4
21228	TCACATTAGTAACAAAGGCTGTC	0.9854	0.887453	4
10747	AATTGTACTTCATAGCCACAAGG	0.9853	0.886526	4
18650	ATCACATAGACAACAGGTGCGCT	0.9853	0.886324	4
21028	ATATCACTAATAATGAGATCCCA	0.9853	0.886704	4
4156	TTTTAGTAGGTATAACCACAGCA	0.9852	0.88587	4
18520	TGTACAATCTTTATACGCACTAC	0.9852	0.88605	4
5577	TTGTTCATAAGAAAGTGTGCCCA	0.9851	0.885523	4
6166	AGTGTTTATAATCAATAGCCACC	0.9851	0.885775	4
15876	CTAGCATTGTATGTTGAGAGCAA	0.9851	0.885292	4
4676	GAAACAGAAACTGTAGCTGGCAC	0.985	0.885217	4
6979	AGTAGATTAAAGAACCTAGGCAA	0.985	0.885026	4
19559	AAATTGTTTGTAAACCCACAAGC	0.985	0.884996	4
4108	CACCCACTATATATGGAGCATCT	0.9849	0.884898	4
15955	TCATCTACAAAACAGCCGGCCCC	0.9849	0.884972	4
19521	TCATCATGTTATAAGCATCGAGA	0.9849	0.884861	4
5376	ACAAAAGTTAGCAGCTTCACCAG	0.9848	0.884606	4
6665	TAATTAGCTATAGTATCCCAAGG	0.9848	0.884162	4
20871	CAACTCCTTTATCAGAACCAGCA	0.9848	0.884332	4
1436	CGAAGAATGGTTTTCAAGCCAGA	0.9847	0.884087	4
13043	AATACAGTTGAATTGGCAGGCAC	0.9847	0.883638	4
13981	TTTAACAAAGCTTGGCGTACACG	0.9847	0.883946	4
5760	TATATGTTTATAGTGACCACACT	0.9846	0.88363	4
10846	GTAATTCTTTTAATGAAGCACAC	0.9846	0.883327	4
15860	AGAGCAAAATTCATGAGGTCCTT	0.9846	0.883376	4
5576	TGTTCATAAGAAAGTGTGCCCAT	0.9845	0.882338	4
8330	GCACTACAGTCAATACAAGCACC	0.9845	0.882786	4
20937	TAAGATCTGAATCGACAAGCAGC	0.9845	0.882519	4
19896	CAATAGTAGATATATGTGCTGGA	0.9844	0.88216	4
20730	CACCATAATTTTGAAGGTCACAC	0.9844	0.88228	4
2621	ATTTCGAGCAACATAAGCCCGTT	0.9843	0.881961	4
17411	AATGTACACATAGTGCTTAGCAC	0.9843	0.882041	4
25911	CAGAAATAGGACTTGTTGTGCCA	0.9843	0.882116	4
10520	TGCATGTAACAAAAAGAGACACA	0.9842	0.881815	4
19463	AGCACCACCTAAATTGCAACGTG	0.9842	0.881815	4
19483	TTAGCATGATGTCTACAGACAGC	0.9842	0.881695	4
5044	CATCCAAATAAGTTGGACCAAAC	0.9841	0.881047	4
26360	AATATTGCAGCAGTACGCACACA	0.9841	0.881172	4
26721	TTTATTCTGTAAACAGCAGCAAG	0.9841	0.881061	4
7005	CATTAAAACACCTAAAGCAGCGG	0.984	0.880932	4
13232	CAGTACAGACAACACGATGCACC	0.984	0.880924	4
20729	ACCATAATTTTGAAGGTCACACT	0.984	0.880467	4
9494	AGTAAAGTATTAAAGGCAACTAC	0.9839	0.880385	4
14448	TTGAAACTACAAATGGAACACCA	0.9839	0.880442	4
28915	GCAAAGCAAGAGCAGCATCACCG	0.9839	0.880452	4
13227	CAGACAACACGATGCACCACCAA	0.9838	0.880248	4
16238	GCAAAGAACACAAGCCCCAACAG	0.9838	0.87983	4
28000	AGAATAGAAGTGAATAGGACACG	0.9838	0.880027	4
2943	CCACTCATCTAAATCAATGCCCA	0.9837	0.879807	4
18593	CAACTCAAAGCCATGTGCCCATA	0.9837	0.879684	4
24195	ACCAGAAGTGATTGTACCCGCTA	0.9837	0.87982	4
19560	CAAATTGTTTGTAAACCCACAAG	0.9836	0.879639	4
29555	AAAACGTTTATATAGCCCATCTG	0.9836	0.879644	4
1462	CAAAGGCAATAGTGCGACCACCC	0.9835	0.878711	4
3728	AAAGAATGTATAGGGTCAGCACC	0.9835	0.879066	4
21221	AGTAACAAAGGCTGTCCACCATG	0.9835	0.879127	4
2098	TGCCAAAGATGTTAGTTAGCCAC	0.9834	0.878682	4
12656	TTGACAGCAGAATTGGCCCTTAA	0.9834	0.87869	4
26722	ATTTATTCTGTAAACAGCAGCAA	0.9834	0.878671	4
5554	TGTACATAACAGCTTCTACACCC	0.9833	0.878557	4
17563	TCAACAATTTCAGCAGGACAACG	0.9833	0.878636	4
25618	AAGTTGCAAACAAAGTGAACACC	0.9833	0.878441	4
16296	TACAACATAAGAATGGTCTACGT	0.9832	0.877979	4
18910	ATAGGATATTCAATAGTCCAGTC	0.9832	0.877796	4
28053	CACAATTCAATTAAAGGTGCTGA	0.9832	0.877886	4
1465	CTCCAAAGGCAATAGTGCGACCA	0.9831	0.877136	4
3731	CTTAAAGAATGTATAGGGTCAGC	0.9831	0.876769	4
25532	AGCAAGAAGTGCAACGCCAACAA	0.9831	0.877003	4
7004	ATTAAAACACCTAAAGCAGCGGT	0.983	0.876372	4
15107	ACAGATAGAGACACCAGCTACGG	0.983	0.876424	4
23381	TCCTGATAAAGAACAGCAACCTG	0.983	0.876723	4
7960	CTAGTAACAGTATAGGTTGACAC	0.9829	0.875931	4
9134	AATTGAATAATAGAGCCATCCAT	0.9829	0.875618	4
16297	TTACAACATAAGAATGGTCTACG	0.9829	0.875018	4
11243	AACCATGTCATAATACGCATCAC	0.9828	0.874791	4
15540	AAAGTGCATTAACATTGGCCGTG	0.9828	0.87477	4
2668	TTACCATCATATTAGGTGCAAGG	0.9827	0.874166	4
12514	AAGTAAATGTTGTACCATCACAC	0.9827	0.874413	4
25294	ATCCACAAGAACAACAGCCCTTG	0.9827	0.874441	4
10442	TTAATAGTGAAATTGGGCCTCAT	0.9826	0.873962	4
16658	AGACAGTTTAAATGTCTCCTCAG	0.9826	0.874036	4
17793	CCAAAATCTTTGAGGCTACAGCA	0.9826	0.87406	4
14892	GGTTAGCATTAATACAGCCACCA	0.9825	0.873434	4
18651	TATCACATAGACAACAGGTGCGC	0.9825	0.872978	4
21422	TAAAGACATAACAGCAGTACCCC	0.9825	0.873315	4
7112	ACACTACAAGGTATAGAACCAGT	0.9824	0.872892	4
13810	AAAGCATAGACGAGGTCTGCCAT	0.9824	0.872543	4
13818	AATGCCTTAAAGCATAGACGAGG	0.9824	0.872764	4
2072	GAAGTCAACTGAACAACACCACC	0.9823	0.872436	4
3714	GTCAGCACCAAAAATACCAGCTG	0.9823	0.872257	4
19631	ATTTACAACATTAAAAGCCACAT	0.9823	0.872387	4
5665	ACATCATAACAAAAGGTGACTCC	0.9822	0.872156	4
8614	TTATTAAATAGAAAATAGCAGCA	0.9822	0.872248	4
22704	ATTTAATTTAGTAGGAGACACTC	0.9822	0.872241	4
14578	AGATTACCAGAAGCAGCGTGCAT	0.9821	0.87176	4
24050	TATTGTTTGATGAAGCCAGCATC	0.9821	0.871905	4
25455	CAAAATCTGAAGGAGTAGCATCC	0.9821	0.871989	4
9273	ATAATCATTGTTAAGTACCCATC	0.982	0.871495	4
13720	AAGTCATGTTTAGCAACAGCTGG	0.982	0.87163	4
5192	AATGCTGACATGTACCTACCCAG	0.9819	0.871323	4
14632	ACATTGTTAGTAAGTGCAGCTAC	0.9819	0.870882	4
27040	TTTGTAATAAGAAAGCGTTCGTG	0.9819	0.871058	4
4109	TCACCCACTATATATGGAGCATC	0.9818	0.870711	4
16285	AATGGTCTACGTATGCAAGCACC	0.9818	0.870864	4
21253	AAAAATGCTTCAGATGATGACGC	0.9818	0.870628	4
4125	ACCCTCTTGAACAACATCACCCA	0.9817	0.870099	4
20870	AACTCCTTTATCAGAACCAGCAC	0.9817	0.870535	4
25312	CATCAAATTTGCAGCAGGATCCA	0.9817	0.870022	4
7040	TAACCAGTACAGTAAGAAGGCAT	0.9816	0.869764	4
9770	TCAAAAGTACTAAAGGAAACACC	0.9816	0.869634	4
24330	AGCACTATTAAATTGGTTGGCAA	0.9816	0.8698	4
22851	ATTCCAAGCTATAACGCAGCCTG	0.9815	0.869274	4
22893	GTAATTATAATTACCACCAACCT	0.9815	0.869439	4
26796	GAAGCAATGAAGTAGCTGAGCCA	0.9815	0.869214	4
15337	CGAGCAAGAACAAGTGAGGCCAT	0.9814	0.869191	4
17568	CAGTGTCAACAATTTCAGCAGGA	0.9814	0.869207	4
18887	AACACGCTTAACAAAGCACTCGT	0.9814	0.869161	4
11327	ATAAGGATTAGTAACACTACAGC	0.9813	0.86905	4
12630	TGTTACAATAAGAGGCCATGCTA	0.9813	0.869014	4
25295	GATCCACAAGAACAACAGCCCTT	0.9813	0.869145	4
15904	AGGTACACATAATCATCACCCTG	0.9812	0.86881	4
19177	CAATTCCAAAATAGGCATACACC	0.9812	0.868817	4
707	TCATAAGGATCAGTGCCAAGCTC	0.9811	0.868799	4
2996	GAAGCCAATTTAAACTCACCAGA	0.9811	0.868361	4
8014	ACATTTTAACTGCAACTTCCGCA	0.9811	0.868791	4
6628	CAGCTAAACCATGAGTAGCAAGG	0.981	0.8683	4
9438	CATAAAATAGTAGGCAAGGCATG	0.981	0.868356	4
22339	CATAATAAGCTGCAGCACCAGCT	0.981	0.868035	4
4648	GAGATCTCATATACCGAGCAGCT	0.9809	0.866941	4
17137	GCTGTATACACTATGCGAGCAGA	0.9809	0.867957	4
19462	GCACCACCTAAATTGCAACGTGT	0.9809	0.867176	4
3726	AGAATGTATAGGGTCAGCACCAA	0.9808	0.866495	4
25226	ATTACTATGGCAATCAAGCCAGC	0.9808	0.866497	4
25534	ACAGCAAGAAGTGCAACGCCAAC	0.9808	0.866461	4
7642	CACTAATAAATGTACTACCAGCA	0.9807	0.86581	4
15225	TTAACATGTTGTGCCAACCACCA	0.9807	0.86643	4
25310	TCAAATTTGCAGCAGGATCCACA	0.9807	0.865861	4
5063	ATTTTAGTAACATCAGCTCCATC	0.9806	0.865566	4
15539	AAGTGCATTAACATTGGCCGTGA	0.9806	0.865599	4
25539	GAAAAACAGCAAGAAGTGCAACG	0.9806	0.865783	4
8134	ATAAGACATTGTCTAAGGACACA	0.9805	0.865125	4
11194	TAAAATAAGCTACAGTGGCAAGA	0.9805	0.865098	4
17138	AGCTGTATACACTATGCGAGCAG	0.9805	0.865353	4
181	GAAACCGTAAGCAGCCTGCAGAA	0.9804	0.865018	4
9409	CGATAGCTACAATACCACCAGCT	0.9804	0.864925	4
1505	GCACACTTGTTATGGCAACCAAC	0.9803	0.864855	4
9796	ACAAAAAGGTGCACAGCGCAGCT	0.9803	0.864835	4
29458	AATCATCCAAATCTGCAGCAGGA	0.9803	0.864908	4
5810	GACTTTGTAAGTAAAGCACCGTC	0.9802	0.864291	4
15956	ATCATCTACAAAACAGCCGGCCC	0.9802	0.864688	4
25297	AGGATCCACAAGAACAACAGCCC	0.9802	0.864736	4
1995	CATAGCATCAATGAGTCTCAGTG	0.9801	0.863902	4
2969	TCAAATAAGTAGTATGTAGCCAT	0.9801	0.863957	4
3732	TCTTAAAGAATGTATAGGGTCAG	0.9801	0.864226	4
1354	GACAATAAATTTTAACAACAGCA	0.98	0.863869	4
17760	TATAAGGTGAAATAAAGACAGCT	0.98	0.863649	4
26694	AAACAAGCTAAAGTTACTGGCCA	0.98	0.863875	4
1880	GATCGTACAACACGAGCAGCCTC	0.9799	0.863376	4
9133	ATTGAATAATAGAGCCATCCATG	0.9799	0.863435	4
16071	AGTACAAATGAAAGACATCAGCA	0.9799	0.863494	4
15414	TTTCACTCAATACTTGAGCACAC	0.9798	0.862891	4
15903	GGTACACATAATCATCACCCTGT	0.9798	0.863145	4
16530	AGTCAGTAACATTATCGCTACCA	0.9798	0.862693	4
15336	GAGCAAGAACAAGTGAGGCCATA	0.9797	0.861914	4
19286	TTTATTTACATACAAACTGCCAC	0.9797	0.861579	4
23460	AGAACCTGTAGAATAAACACGCC	0.9797	0.862031	4
10441	TAATAGTGAAATTGGGCCTCATA	0.9796	0.861424	4
21189	CCATGAGCTTATAAAGATCAGCA	0.9796	0.861464	4
183	ACGAAACCGTAAGCAGCCTGCAG	0.9795	0.861105	4
9127	TAATAGAGCCATCCATGAGCACA	0.9795	0.860886	4
14350	GCACAATGCAGAATGCATCTGTC	0.9795	0.861277	4
3698	CCAGCTGATAATAATGGTGCAAG	0.9794	0.860232	4
4110	ATCACCCACTATATATGGAGCAT	0.9794	0.860361	4
15541	AAAAGTGCATTAACATTGGCCGT	0.9794	0.860179	4
9011	TTAAAAATTGTACATTCAGCAGC	0.9793	0.859503	4
19284	TATTTACATACAAACTGCCACCA	0.9793	0.859584	4
20972	AATCAAAGTTGAATCTGCATCAG	0.9793	0.85946	4
11387	AAGACATTCATAAGTGTCCACAC	0.9792	0.859264	4
21327	AAAATATGTAATTTGCATGCATG	0.9792	0.859266	4
23853	AGCTATTCCAGTTAAAGCACGGT	0.9792	0.859326	4
6030	CTTAAAATTATCGAAGCTTGCGT	0.9791	0.859091	4
15595	CTGTGTTGTAAATTGCGGACATA	0.9791	0.85926	4
20488	AAATCAATAACAGAACACACACA	0.9791	0.859096	4
2942	CACTCATCTAAATCAATGCCCAG	0.979	0.858815	4
6975	GATTAAAGAACCTAGGCAAACAC	0.979	0.859046	4
22703	TTTAATTTAGTAGGAGACACTCC	0.979	0.858879	4
1481	TAAGAGAACACACAGCCTCCAAA	0.9789	0.858602	4
4140	CACAGCAGTTAAAACACCCTCTT	0.9789	0.858494	4
24792	ATCATGACAAATGGCAGGAGCAG	0.9789	0.858632	4
2941	ACTCATCTAAATCAATGCCCAGT	0.9788	0.858418	4
8546	TTATTAACAATTTTACCACCCTT	0.9788	0.858031	4
18695	ACAGGCATAAGTGTCTGAAGCAG	0.9787	0.857406	4
24079	TAGCAGCAATATCACCAAGGCAA	0.9787	0.857713	4
27041	ATTTGTAATAAGAAAGCGTTCGT	0.9787	0.85724	4
12159	ATCACCATTAGCAACAGCCTGCT	0.9786	0.856754	4
12162	AGAATCACCATTAGCAACAGCCT	0.9786	0.85678	4
18519	GTACAATCTTTATACGCACTACA	0.9786	0.856586	4
5291	AGTGTTAACAATGCAGTGGCAAG	0.9785	0.856507	4
15116	CATAGTACTACAGATAGAGACAC	0.9785	0.856167	4
19897	CCAATAGTAGATATATGTGCTGG	0.9785	0.856473	4
2196	AAATTTAACAATTTCCCAACCGT	0.9784	0.855976	4
22563	AACTTCACCAAAAGGGCACAAGT	0.9784	0.855983	4
22989	AACACCATTACAAGGTGTGCTAC	0.9784	0.856042	4
20732	ATCACCATAATTTTGAAGGTCAC	0.9783	0.855588	4
21751	AGACATGTATAGCATGGAACCAA	0.9783	0.855636	4
26349	AGTACGCACACAATCGAAGCGCA	0.9783	0.855882	4
1017	TTTAATTTCAAAAGGTGTCTGCA	0.9782	0.855015	4
8548	AATTATTAACAATTTTACCACCC	0.9782	0.855039	4
21224	ATTAGTAACAAAGGCTGTCCACC	0.9782	0.855522	4
9270	ATCATTGTTAAGTACCCATCTAC	0.9781	0.854776	4
11388	CAAGACATTCATAAGTGTCCACA	0.9781	0.855002	4
20678	AAGATTAGGCATAGCAACACCCG	0.9781	0.854934	4
4139	ACAGCAGTTAAAACACCCTCTTG	0.978	0.854619	4
4142	ACCACAGCAGTTAAAACACCCTC	0.978	0.854463	4
12157	CACCATTAGCAACAGCCTGCTCA	0.9779	0.854223	4
13229	TACAGACAACACGATGCACCACC	0.9779	0.85436	4
20837	AACTCTCATATTATAGGGTACAG	0.9779	0.854367	4
2093	AAGATGTTAGTTAGCCACTGCGA	0.9778	0.853986	4
27157	CAAAGCAATATTGTCACTGCTAC	0.9778	0.85384	4
27998	AATAGAAGTGAATAGGACACGGG	0.9778	0.853902	4
5373	AAAGTTAGCAGCTTCACCAGCCC	0.9777	0.853181	4
19482	TAGCATGATGTCTACAGACAGCA	0.9777	0.853109	4
22071	CATAAGAAAAGGCTGAGAGACAT	0.9777	0.85362	4
3560	CTTAAAACACAACTACCACCCAC	0.9776	0.8527	4
19178	GCAATTCCAAAATAGGCATACAC	0.9776	0.852934	4
23423	TGATCTGCATGAATAGCAACAGG	0.9776	0.853074	4
18395	ATCAACATAACCTGTAGGTACAG	0.9775	0.852315	4
22854	AGAATTCCAAGCTATAACGCAGC	0.9775	0.852461	4
27705	GTGTTATAAACACTATTGCCGCA	0.9775	0.851881	4
7559	TTAGCATAGACATAAAAGGACCT	0.9774	0.851116	4
14490	CCTGATTATGTACAACACCTAGC	0.9774	0.851447	4
19677	TGATAGAAACTGGTACTTCACCC	0.9774	0.850994	4
9946	CGAGATGACAACAAGCAGCTTCT	0.9773	0.850988	4
23672	GAGTTATTAGAGTAAGCAACTGA	0.9773	0.850785	4
24197	CAACCAGAAGTGATTGTACCCGC	0.9773	0.850742	4
15448	GGTTTAACATATAGTGAACCGCC	0.9772	0.850493	4
28191	TCTTCATAGAACGAACAACGCAC	0.9772	0.850594	4
2970	ATCAAATAAGTAGTATGTAGCCA	0.9771	0.850025	4
4519	TGTAAAAGTAAAATCTAGCACCA	0.9771	0.850095	4
27537	GTGCAAATTTGTTATCAGCTAGA	0.9771	0.850177	4
9135	AAATTGAATAATAGAGCCATCCA	0.977	0.849859	4
13813	CTTAAAGCATAGACGAGGTCTGC	0.977	0.849939	4
24234	AAATGGTATTTGTAATGCAGCAC	0.977	0.849613	4
6899	TTCAAATAATTAAATGAAGCCTC	0.9769	0.849544	4
12632	GCTGTTACAATAAGAGGCCATGC	0.9769	0.849527	4
20938	TTAAGATCTGAATCGACAAGCAG	0.9769	0.849539	4
2070	AGTCAACTGAACAACACCACCTG	0.9768	0.848918	4
9495	TAGTAAAGTATTAAAGGCAACTA	0.9768	0.8493	4
14706	TAAAGAAACCCTTAGACACAGCA	0.9768	0.84917	4
4647	AGATCTCATATACCGAGCAGCTT	0.9767	0.848657	4
14133	AATAATAAGAATCTACAACAGGA	0.9767	0.848913	4
29273	TCATCCAATTTGATGGCACCTGT	0.9767	0.84863	4
12217	CAAATTCAGATTTAGCCACATTC	0.9766	0.848475	4
25293	TCCACAAGAACAACAGCCCTTGA	0.9766	0.848285	4
26799	AAAGAAGCAATGAAGTAGCTGAG	0.9766	0.848494	4
6898	TCAAATAATTAAATGAAGCCTCT	0.9765	0.847907	4
24523	TATCAATTTGCACTTCAGCCTCA	0.9765	0.8482	4
28562	AGATCTTTCATTTTACCGTCACC	0.9765	0.847844	4
883	TGCATGAAGCTTTACCAGCACGT	0.9764	0.847684	4
18649	TCACATAGACAACAGGTGCGCTC	0.9764	0.847633	4
498	CATAACATGACCATGAGGTGCAG	0.9763	0.847465	4
21220	GTAACAAAGGCTGTCCACCATGC	0.9763	0.847226	4
26387	AGAAGGTTTTACAAGACTCACGT	0.9763	0.847511	4
7465	TTGATGAATTACAACCGTCTACA	0.9762	0.847192	4
13042	ATACAGTTGAATTGGCAGGCACT	0.9762	0.847099	4
21805	CATCATTAAATGGTAGGACAGGG	0.9762	0.847208	4
8262	ATAGTTATTACAACTATCGCCAG	0.9761	0.846928	4
12032	AGCTTGTTTATGTCTACAGCACC	0.9761	0.847057	4
20836	ACTCTCATATTATAGGGTACAGC	0.9761	0.846938	4
8599	TAGCAGCAACAAAAAGGAACACA	0.976	0.846428	4
10844	AATTCTTTTAATGAAGCACACAT	0.976	0.846612	4
29459	AAATCATCCAAATCTGCAGCAGG	0.976	0.846917	4
3563	CCGCTTAAAACACAACTACCACC	0.9759	0.846168	4
7643	TCACTAATAAATGTACTACCAGC	0.9759	0.846207	4
15596	TCTGTGTTGTAAATTGCGGACAT	0.9759	0.846086	4
1925	ACACGCACAGAATTTTGAGCAGT	0.9758	0.846056	4
13379	TAACCTTTCCACATACCGCAGAC	0.9758	0.846065	4
18907	GGATATTCAATAGTCCAGTCAAC	0.9758	0.846052	4
2225	CCGACAATTTCACAAGCACAGGT	0.9757	0.846	4
17368	CTCAAATCATAATTTGTGGCCAT	0.9757	0.845784	4
19479	CATGATGTCTACAGACAGCACCA	0.9757	0.845741	4
28052	ACAATTCAATTAAAGGTGCTGAT	0.9756	0.845339	4
28560	ATCTTTCATTTTACCGTCACCAC	0.9756	0.845603	4
1879	ATCGTACAACACGAGCAGCCTCT	0.9755	0.845132	4
14033	CAGTACACCAACAATACCAGCAT	0.9755	0.844989	4
27085	TGCAGCAAAACCTGAGTCACCTG	0.9755	0.844988	4
11805	TTTGATACAAGGTTTGCCACCAA	0.9754	0.844874	4
21637	TGAAAGAATTAGTGTATGCAGGG	0.9754	0.844677	4
21806	CCATCATTAAATGGTAGGACAGG	0.9754	0.844891	4
4182	TAGCATTTCAGTAGTGCCACCAG	0.9753	0.844436	4
19594	AGTCTTGTAAAAGTGTTCCAGAG	0.9753	0.8446	4
28177	ACAACGCACTACAAGACTACCCA	0.9753	0.844635	4
9126	AATAGAGCCATCCATGAGCACAT	0.9752	0.844316	4
11126	AACATCATTGCAAAAGCAGACAT	0.9752	0.844369	4
24926	ACAACATCACAGTTACCAGACAC	0.9752	0.844267	4
4155	TTTAGTAGGTATAACCACAGCAG	0.9751	0.844076	4
22896	CAGGTAATTATAATTACCACCAA	0.9751	0.84403	4
24836	CCATTTGAAACAAAGACACCTTC	0.9751	0.844193	4
709	CTTCATAAGGATCAGTGCCAAGC	0.975	0.843799	4
1295	TTAGTCAAATTCTCAGTGCCACA	0.975	0.843738	4
11499	CATGACAGTTGTAACTACACCTG	0.975	0.843832	4
5764	AAGTTATATGTTTATAGTGACCA	0.9749	0.843498	4
7638	AATAAATGTACTACCAGCACAGA	0.9749	0.843513	4
8133	TAAGACATTGTCTAAGGACACAT	0.9749	0.843286	4
1883	ATTGATCGTACAACACGAGCAGC	0.9748	0.843256	4
26696	CAAAACAAGCTAAAGTTACTGGC	0.9748	0.843236	4
13982	TTTTAACAAAGCTTGGCGTACAC	0.9747	0.84305	4
15954	CATCTACAAAACAGCCGGCCCCT	0.9747	0.842729	4
20037	TACCTTCTGTAATAAGAACACCA	0.9747	0.842939	4
13446	GTTTAAAAACGATTGTGCATCAG	0.9746	0.842007	4
17169	CACATAGTGCATCAACAGCGGCA	0.9746	0.842428	4
17891	GTTTACATTACAAGAGTGAGCTG	0.9746	0.842421	4
8545	TATTAACAATTTTACCACCCTTA	0.9745	0.841837	4
13226	AGACAACACGATGCACCACCAAA	0.9745	0.841915	4
22643	AGGACAGAATAATCAGCAACACA	0.9745	0.841852	4
1414	ATTCATTATGGTATTCGGCAAGA	0.9744	0.841462	4
16065	AATGAAAGACATCAGCATACTCC	0.9744	0.841719	4
19480	GCATGATGTCTACAGACAGCACC	0.9744	0.841764	4
16585	TTAGCTAAAATGTAATCACCAGC	0.9743	0.841459	4
25533	CAGCAAGAAGTGCAACGCCAACA	0.9743	0.841126	4
28935	GTTCAATCTGTCAAGCAGCAGCA	0.9743	0.841189	4
2997	TGAAGCCAATTTAAACTCACCAG	0.9742	0.840625	4
7385	ACCATAGCTGAAATCGGGGCCAT	0.9742	0.84081	4
11196	ATTAAAATAAGCTACAGTGGCAA	0.9742	0.840581	4
2226	ACCGACAATTTCACAAGCACAGG	0.9741	0.840444	4
22645	ATAGGACAGAATAATCAGCAACA	0.9741	0.840455	4
24232	ATGGTATTTGTAATGCAGCACCT	0.9741	0.840494	4
12219	GTCAAATTCAGATTTAGCCACAT	0.974	0.840413	4
26772	ATCAAGCCTACAAGACAAGCCAT	0.974	0.840333	4
8869	TGCGTAATATCGTGCCAGGCAAA	0.9739	0.840081	4
14765	AGCAGCATTACCATCCTGAGCAA	0.9739	0.840063	4
22376	TATTTTAATAGAAAAGTCCTAGG	0.9739	0.840005	4
2830	CAACTGTATAGGCAGAGCACTTC	0.9738	0.839518	4
3559	TTAAAACACAACTACCACCCACT	0.9738	0.839906	4
5193	TAATGCTGACATGTACCTACCCA	0.9738	0.839779	4
9319	AATTTACAGCATCTACACCACAG	0.9737	0.83933	4
11007	CAAAATTGTGAGTAACAACCAGT	0.9737	0.839512	4
18289	ACATCGAAGCCAATCCATGCACG	0.9737	0.839457	4
1655	TCATTAAGTTTAAAGTCACCAAC	0.9736	0.838875	4
17244	CAAAACACTCTACACGAGCACGT	0.9736	0.838806	4
28563	GAGATCTTTCATTTTACCGTCAC	0.9736	0.839186	4
8260	AGTTATTACAACTATCGCCAGTA	0.9735	0.838617	4
8811	TGCAGCAATCAATGGGCAAGCTT	0.9735	0.83868	4
11528	CACATAAAAACAATACCTCTGGC	0.9735	0.838652	4
5015	CCATATGTCATTGACATGTCCAC	0.9734	0.838288	4
8261	TAGTTATTACAACTATCGCCAGT	0.9734	0.838608	4
29828	TTAAAATCACATGGGGATAGCAC	0.9734	0.838173	4
7384	CCATAGCTGAAATCGGGGCCATT	0.9733	0.837999	4
10640	TTAACTGTAATAGTTGTGTCCGT	0.9733	0.838	4
11803	TGATACAAGGTTTGCCACCAACA	0.9733	0.838099	4
184	GACGAAACCGTAAGCAGCCTGCA	0.9732	0.837833	4
23640	ACCAAGTGACATAGTGTAGGCAA	0.9732	0.837755	4
13814	CCTTAAAGCATAGACGAGGTCTG	0.9731	0.837711	4
20934	GATCTGAATCGACAAGCAGCGTA	0.9731	0.837443	4
29222	ACTTCCATGCCAATGCGCGACAT	0.9731	0.837451	4
2622	GATTTCGAGCAACATAAGCCCGT	0.973	0.837277	4
4181	AGCATTTCAGTAGTGCCACCAGC	0.973	0.837235	4
21905	TTATTAACAATAAGTAGGGACTG	0.973	0.837216	4
4138	CAGCAGTTAAAACACCCTCTTGA	0.9729	0.836478	4
15542	TAAAAGTGCATTAACATTGGCCG	0.9729	0.83721	4
23854	CAGCTATTCCAGTTAAAGCACGG	0.9729	0.836784	4
1882	TTGATCGTACAACACGAGCAGCC	0.9728	0.835988	4
5578	ATTGTTCATAAGAAAGTGTGCCC	0.9728	0.835966	4
7349	ATTATTAACCACATAAGCCAAGA	0.9728	0.836364	4
9137	GGAAATTGAATAATAGAGCCATC	0.9727	0.835596	4
21869	AAAGTAGTACCAAAAATCCAGCC	0.9727	0.83563	4
29460	GAAATCATCCAAATCTGCAGCAG	0.9727	0.835937	4
2631	TGTGTCTTTGATTTCGAGCAACA	0.9726	0.835479	4
4502	GCACCATAATCAACCACACCCTC	0.9726	0.835594	4
9437	ATAAAATAGTAGGCAAGGCATGT	0.9726	0.835323	4
2391	CAATCCCTTTGAGTGCGTGACAA	0.9725	0.835276	4
8263	TATAGTTATTACAACTATCGCCA	0.9725	0.83521	4
26348	GTACGCACACAATCGAAGCGCAG	0.9725	0.835248	4
10749	ATAATTGTACTTCATAGCCACAA	0.9724	0.834812	4
25815	AGCAAAGAAAATAGTTGGCATCA	0.9724	0.835132	4
21904	TATTAACAATAAGTAGGGACTGG	0.9723	0.834521	4
24633	CTCTGACATTTTAGTAGCAGCAA	0.9723	0.834654	4
26463	ATATTTAGTTCGTTTAGACCAGA	0.9723	0.834524	4
120	TAGTTATTAATTATACTGCGTGA	0.9722	0.834091	4
16529	GTCAGTAACATTATCGCTACCAA	0.9722	0.834021	4
25211	AAGCCAGCTATAAAACCTAGCCA	0.9722	0.834269	4
10675	CATTTATAACAGCAGCGTACAAC	0.9721	0.833928	4
14398	CCAAAACTTGTAGGTGGGAACAC	0.9721	0.833732	4
14941	TTATTAAATGGAAAACCAGCTGA	0.9721	0.834014	4
2940	CTCATCTAAATCAATGCCCAGTG	0.972	0.833587	4
17846	GACATAGTCATATTCTGAGCCCT	0.972	0.833677	4
25695	AAAGATAGAGAAAAGGGGCTTCA	0.972	0.833642	4
16432	TTACAATAATAGCTCATACCTCC	0.9719	0.832983	4
18716	AAATCCAATAGAATGATGCCAAC	0.9719	0.833088	4
26839	ATTGAATGACCACATGGAACGCG	0.9719	0.832861	4
24049	ATTGTTTGATGAAGCCAGCATCT	0.9718	0.832723	4
24095	GCACAAATGAGGTCTCTAGCAGC	0.9718	0.83264	4
24691	ACATAAGATGATAGCCCTTTCCA	0.9718	0.832568	4
1884	AATTGATCGTACAACACGAGCAG	0.9717	0.83255	4
17564	GTCAACAATTTCAGCAGGACAAC	0.9717	0.831958	4
18315	CTTCTCTAGTAGCATGACACCCC	0.9717	0.832221	4
711	ATCTTCATAAGGATCAGTGCCAA	0.9716	0.83158	4
15314	AATTCTAAGCATGTTAGGCATGG	0.9716	0.831577	4
594	AGCCACTGGTATTTCGCCCACAT	0.9715	0.831555	4
4675	AAACAGAAACTGTAGCTGGCACT	0.9715	0.831558	4
4678	AAGAAACAGAAACTGTAGCTGGC	0.9715	0.831276	4
16484	AAAAACTTGTCCATTAGCACACA	0.9714	0.831153	4
17845	ACATAGTCATATTCTGAGCCCTG	0.9714	0.831116	4
26151	CCATTACTGGATTAACAACTCCG	0.9714	0.83112	4
497	ATAACATGACCATGAGGTGCAGT	0.9713	0.831042	4
3712	CAGCACCAAAAATACCAGCTGAT	0.9713	0.830903	4
12513	AGTAAATGTTGTACCATCACACG	0.9713	0.830962	4
8017	CAAACATTTTAACTGCAACTTCC	0.9712	0.830804	4
18311	TCTAGTAGCATGACACCCCTCGA	0.9712	0.83089	4
19632	TATTTACAACATTAAAAGCCACA	0.9712	0.830873	4
17590	TTATCATAAACCAAAGCACTCAC	0.9711	0.83077	4
18595	GTCAACTCAAAGCCATGTGCCCA	0.9711	0.830596	4
22178	ACTAAATTAATAGGCGTGTGCTT	0.9711	0.830759	4
2993	GCCAATTTAAACTCACCAGACTC	0.971	0.83048	4
18312	CTCTAGTAGCATGACACCCCTCG	0.971	0.829898	4
18393	CAACATAACCTGTAGGTACAGCA	0.971	0.830292	4
10094	GTTACTTGTACCATACAACCCTC	0.9709	0.829851	4
21419	AGACATAACAGCAGTACCCCTTA	0.9709	0.829814	4
24082	CTCTAGCAGCAATATCACCAAGG	0.9709	0.829806	4
6532	CCATTAGATCTGTGTGGCCAACC	0.9708	0.829733	4
18240	TGATAAACATGTTAGGGTAACCA	0.9708	0.829774	4
1924	CACGCACAGAATTTTGAGCAGTT	0.9707	0.829222	4
5627	TTTGTAGCTTGTTTACCACACGT	0.9707	0.829711	4
21868	AAGTAGTACCAAAAATCCAGCCT	0.9707	0.829488	4
13126	CACAATTAGTGATTGGTTGTCCC	0.9706	0.829062	4
13535	ATTGTAGATGTCAAAAGCCCTGT	0.9706	0.829198	4
24635	CACTCTGACATTTTAGTAGCAGC	0.9706	0.829088	4
1480	AAGAGAACACACAGCCTCCAAAG	0.9705	0.829036	4
10885	CACTACCCAATATGGTACGTCCA	0.9705	0.828911	4
19874	AGCATCTCTTTTGTAGTCCCAGA	0.9705	0.829048	4
5292	GAGTGTTAACAATGCAGTGGCAA	0.9704	0.828876	4
16911	TTACTGTATGTGATGTCAGCACA	0.9704	0.828883	4
17565	TGTCAACAATTTCAGCAGGACAA	0.9704	0.828824	4
21807	ACCATCATTAAATGGTAGGACAG	0.9703	0.82808	4
25247	CAGCAAAGCATAATTGTCACCAT	0.9703	0.828284	4
29202	CATTCCGAAGAACGCTGAAGCGC	0.9703	0.828381	4
706	CATAAGGATCAGTGCCAAGCTCG	0.9702	0.827726	4
8328	ACTACAGTCAATACAAGCACCAA	0.9702	0.827963	4
8784	ATTAGTATAACTACCACCACGCT	0.9702	0.827832	4
7469	CAAGTTGATGAATTACAACCGTC	0.9701	0.827696	4
23208	GTTAGACTCAGTAAGAACACCTG	0.9701	0.826947	4
25814	GCAAAGAAAATAGTTGGCATCAT	0.9701	0.827695	4
15441	CATATAGTGAACCGCCACACATG	0.97	0.826795	4
18903	ATTCAATAGTCCAGTCAACACGC	0.97	0.826827	4
4505	CTAGCACCATAATCAACCACACC	0.9699	0.82603	4
25701	AAGCATAAAGATAGAGAAAAGGG	0.9699	0.826741	4
27999	GAATAGAAGTGAATAGGACACGG	0.9699	0.82628	4
10750	CATAATTGTACTTCATAGCCACA	0.9698	0.82568	4
19481	AGCATGATGTCTACAGACAGCAC	0.9698	0.825821	4
20486	ATCAATAACAGAACACACACACT	0.9698	0.82591	4
16483	AAAACTTGTCCATTAGCACACAA	0.9697	0.825343	4
25070	ACAACTGAAGCATTAATGCCAGA	0.9697	0.825569	4
25697	ATAAAGATAGAGAAAAGGGGCTT	0.9697	0.825378	4
8870	GTGCGTAATATCGTGCCAGGCAA	0.9696	0.825018	4
22077	AAGGTCCATAAGAAAAGGCTGAG	0.9696	0.825306	4
28190	CTTCATAGAACGAACAACGCACT	0.9696	0.825336	4
10639	TAACTGTAATAGTTGTGTCCGTA	0.9695	0.824871	4
11326	TAAGGATTAGTAACACTACAGCT	0.9695	0.824831	4
11385	GACATTCATAAGTGTCCACACTC	0.9695	0.824784	4
1818	TTCACCAATATTCCAGGCACCTT	0.9694	0.824154	4
9320	AAATTTACAGCATCTACACCACA	0.9694	0.824744	4
14126	AGAATCTACAACAGGAACTCCAC	0.9694	0.824154	4
2069	GTCAACTGAACAACACCACCTGT	0.9693	0.824003	4
12890	ACAAACCTACAAGGTGGTTCCAG	0.9693	0.824024	4
29006	GCAGCAGATTTCTTAGTGACAGT	0.9693	0.823997	4
18888	CAACACGCTTAACAAAGCACTCG	0.9692	0.823983	4
26838	TTGAATGACCACATGGAACGCGT	0.9692	0.823683	4
6029	TTAAAATTATCGAAGCTTGCGTT	0.9691	0.823281	4
7386	AACCATAGCTGAAATCGGGGCCA	0.9691	0.823377	4
9049	TATCATAACAATATGGTACTGGC	0.9691	0.823377	4
5697	ATGCTTAAGTTCATACTGAGCAG	0.969	0.823258	4
16570	TCACCAGCATTTGTCCAGTCACA	0.969	0.822817	4
24838	TGCCATTTGAAACAAAGACACCT	0.969	0.823218	4
11159	AACAAACAGAGAAATGCATGCTT	0.9689	0.822401	4
11386	AGACATTCATAAGTGTCCACACT	0.9689	0.822762	4
16528	TCAGTAACATTATCGCTACCAAC	0.9689	0.822525	4
248	TCCATCTTACCTTTCGGTCACAC	0.9688	0.822395	4
2057	ACACCACCTGTAATGTAGGCCAT	0.9688	0.822233	4
15286	TCACATTTAGGATAATCCCAACC	0.9688	0.822284	4
7637	ATAAATGTACTACCAGCACAGAA	0.9687	0.822028	4
17594	CTTATTATCATAAACCAAAGCAC	0.9687	0.822176	4
18337	AAAGGTAAATTGGTACCAACAGC	0.9687	0.822162	4
3507	ATCAGATTCAACTTGCATGGCAT	0.9686	0.821614	4
13510	ACGACATCAGTACTAGTGCCTGT	0.9686	0.821798	4
21303	CATAACCATCTATTTGTTCGCGT	0.9686	0.821949	4
15488	AGCATAAGCAGTTGTGGCATCTC	0.9685	0.82129	4
24193	CAGAAGTGATTGTACCCGCTAAC	0.9685	0.821424	4
27799	TAAAACAAGGAATAGCAGAAAGG	0.9685	0.821487	4
13045	ATAATACAGTTGAATTGGCAGGC	0.9684	0.821083	4
25059	ATTAATGCCAGAGATGTCACCTA	0.9684	0.821215	4
11389	TCAAGACATTCATAAGTGTCCAC	0.9683	0.821012	4
13536	CATTGTAGATGTCAAAAGCCCTG	0.9683	0.821059	4
14047	TGATTATCTAATGTCAGTACACC	0.9683	0.821018	4
11050	ACAAAGACCATTGAGTACTCTGG	0.9682	0.820892	4
19478	ATGATGTCTACAGACAGCACCAC	0.9682	0.820648	4
19891	GTAGATATATGTGCTGGAGCATC	0.9682	0.820985	4
1066	ATACAAAATTTGGACATTCCCCA	0.9681	0.82052	4
14449	GTTGAAACTACAAATGGAACACC	0.9681	0.820392	4
21638	GTGAAAGAATTAGTGTATGCAGG	0.9681	0.820627	4
7558	TAGCATAGACATAAAAGGACCTT	0.968	0.820371	4
8264	ATATAGTTATTACAACTATCGCC	0.968	0.820299	4
25696	TAAAGATAGAGAAAAGGGGCTTC	0.968	0.820201	4
2664	CATCATATTAGGTGCAAGGGCAC	0.9679	0.819985	4
20026	ATAAGAACACCATTACGGGCATT	0.9679	0.819955	4
25317	GTCTTCATCAAATTTGCAGCAGG	0.9679	0.81983	4
9322	GTAAATTTACAGCATCTACACCA	0.9678	0.819429	4
11384	ACATTCATAAGTGTCCACACTCT	0.9678	0.819588	4
23203	ACTCAGTAAGAACACCTGTGCCT	0.9678	0.819406	4
4518	GTAAAAGTAAAATCTAGCACCAT	0.9677	0.819258	4
9753	AACACCATTAAAGACTACACGTC	0.9677	0.819173	4
10277	ATAGAATGTCCAATAACCCTGAG	0.9677	0.819211	4
3440	TTAAGGTAAACATTGGCTGCATT	0.9676	0.819008	4
17844	CATAGTCATATTCTGAGCCCTGT	0.9676	0.819169	4
4154	TTAGTAGGTATAACCACAGCAGT	0.9675	0.81828	4
8320	CAATACAAGCACCAAGGTCACGG	0.9675	0.818389	4
12164	TCAGAATCACCATTAGCAACAGC	0.9675	0.818916	4
4123	CCTCTTGAACAACATCACCCACT	0.9674	0.817678	4
13230	GTACAGACAACACGATGCACCAC	0.9674	0.817839	4
20929	GAATCGACAAGCAGCGTACCCGT	0.9674	0.818184	4
2602	CGTTAATACAAACTGGTGTACCA	0.9673	0.817404	4
19394	TACTTGTTTTCCATGAGACTCAC	0.9673	0.817277	4
26061	AGAAGGTAACATGTTCAACACCA	0.9673	0.817534	4
10701	AAATCGATTGAGAAACCACCTGT	0.9672	0.817218	4
13919	TTCTACAAAATCATACCAGTCCT	0.9672	0.817092	4
20027	AATAAGAACACCATTACGGGCAT	0.9672	0.817116	4
3713	TCAGCACCAAAAATACCAGCTGA	0.9671	0.817092	4
25522	GCAACGCCAACAATAAGCCATCC	0.9671	0.816635	4
27554	AGTGCTAAAGCAAGTCAGTGCAA	0.9671	0.817091	4
14707	TTAAAGAAACCCTTAGACACAGC	0.967	0.816508	4
19848	CAGTATTAGCAGCAATGTCCACA	0.967	0.816348	4
25906	ATAGGACTTGTTGTGCCATCACC	0.967	0.816225	4
1817	TCACCAATATTCCAGGCACCTTT	0.9669	0.816112	4
7787	CTTTCATAAGTCTTTTGACCAGC	0.9669	0.816015	4
27084	GCAGCAAAACCTGAGTCACCTGC	0.9669	0.816035	4
6876	TAGACAAAATTTACCGACACTCT	0.9668	0.815918	4
22702	TTAATTTAGTAGGAGACACTCCA	0.9668	0.815789	4
15351	ACGTTGTATGTTTGCGAGCAAGA	0.9667	0.815567	4
16186	GCCTCATAAAACTCAGGTTCCCA	0.9667	0.815608	4
18594	TCAACTCAAAGCCATGTGCCCAT	0.9667	0.815613	4
14034	TCAGTACACCAACAATACCAGCA	0.9666	0.815488	4
17795	TCCCAAAATCTTTGAGGCTACAG	0.9666	0.815503	4
24096	TGCACAAATGAGGTCTCTAGCAG	0.9666	0.815539	4
4183	CTAGCATTTCAGTAGTGCCACCA	0.9665	0.815203	4
22897	ACAGGTAATTATAATTACCACCA	0.9665	0.814584	4
23562	ATAACTAGCGCATATACCTGCAC	0.9665	0.815285	4
4223	GTTATATAATTGTCTGTTGGCAC	0.9664	0.814578	4
11686	CTAAGTAATCATAAACACCAAGA	0.9664	0.814523	4
13563	GGAATTTAGCAAAACCAGCTACT	0.9664	0.81449	4
407	TCTACTAAGCCACAAGTGCCATC	0.9663	0.8138	4
11383	CATTCATAAGTGTCCACACTCTC	0.9663	0.81385	4
28187	CATAGAACGAACAACGCACTACA	0.9663	0.813931	4
612	AAGAAGAACCTTGCGGTAAGCCA	0.9662	0.813767	4
1018	ATTTAATTTCAAAAGGTGTCTGC	0.9662	0.813774	4
18309	TAGTAGCATGACACCCCTCGACA	0.9662	0.813399	4
3561	GCTTAAAACACAACTACCACCCA	0.9661	0.813348	4
8935	TGTAACAGATGTTACCAACTGCA	0.9661	0.813233	4
10638	AACTGTAATAGTTGTGTCCGTAC	0.9661	0.813171	4
11926	GTAACTGGACACATTGAGCCCAC	0.966	0.813104	4
28178	AACAACGCACTACAAGACTACCC	0.966	0.813097	4
1506	GGCACACTTGTTATGGCAACCAA	0.9659	0.8124	4
20473	CACACACACTTAGATGAACCTGT	0.9659	0.812411	4
26150	CATTACTGGATTAACAACTCCGG	0.9659	0.8125	4
8783	TTAGTATAACTACCACCACGCTG	0.9658	0.812359	4
18880	TTAACAAAGCACTCGTGGACAGC	0.9658	0.812319	4
25227	CATTACTATGGCAATCAAGCCAG	0.9658	0.812393	4
2033	ACAACTAGATTGTTAGTAGCCAA	0.9657	0.812215	4
18576	CCCATAAGACAAATACGACTCTG	0.9657	0.811773	4
24614	GCAAGATTAGCAGAAGCTCTGAT	0.9657	0.812027	4
13512	ATACGACATCAGTACTAGTGCCT	0.9656	0.811444	4
20867	TCCTTTATCAGAACCAGCACCAA	0.9656	0.811283	4
26149	ATTACTGGATTAACAACTCCGGA	0.9656	0.811472	4
1936	CCTTCTGTAAAACACGCACAGAA	0.9655	0.810847	4
16014	CATCTATAGCTAAAGACACGAAC	0.9655	0.811172	4
19148	GAATTTGTCAGAATGTGTGGCAT	0.9655	0.810983	4
1654	CATTAAGTTTAAAGTCACCAACA	0.9654	0.810686	4
2944	TCCACTCATCTAAATCAATGCCC	0.9654	0.81073	4
29559	AGCGAAAACGTTTATATAGCCCA	0.9654	0.810684	4
10676	CCATTTATAACAGCAGCGTACAA	0.9653	0.810544	4
19630	TTTACAACATTAAAAGCCACATT	0.9653	0.810431	4
20623	TAAAATGTTTCTACATGGCCATC	0.9653	0.81044	4
7288	ATTGCATGATTGCAGCCAATCCA	0.9652	0.810281	4
16284	ATGGTCTACGTATGCAAGCACCA	0.9652	0.810384	4
17166	ATAGTGCATCAACAGCGGCATGA	0.9651	0.810116	4
17569	ACAGTGTCAACAATTTCAGCAGG	0.9651	0.810224	4
17796	GTCCCAAAATCTTTGAGGCTACA	0.9651	0.810084	4
6630	AGCAGCTAAACCATGAGTAGCAA	0.965	0.81	4
9243	AGTAGATACACAAACACCAGCTT	0.965	0.809777	4
26059	AAGGTAACATGTTCAACACCAGT	0.965	0.809849	4
13380	ATAACCTTTCCACATACCGCAGA	0.9649	0.809685	4
15905	AAGGTACACATAATCATCACCCT	0.9649	0.809618	4
16870	AATTTGTAAGTTGTTGTACCTCG	0.9649	0.809725	4
1180	TGCATTCATTTGGTGACGCAACT	0.9648	0.809611	4
16185	CCTCATAAAACTCAGGTTCCCAA	0.9648	0.809607	4
29608	TACGAGAATTCATTCTGCACAAG	0.9648	0.809568	4
9751	CACCATTAAAGACTACACGTCTC	0.9647	0.80909	4
17589	TATCATAAACCAAAGCACTCACA	0.9647	0.809388	4
22590	AACAGATGCAAATCTGGTGGCGT	0.9647	0.809247	4
1938	GGCCTTCTGTAAAACACGCACAG	0.9646	0.808509	4
14705	AAAGAAACCCTTAGACACAGCAA	0.9646	0.808762	4
28653	TGCAACCCATATGATGCCGTCTT	0.9646	0.808988	4
12869	AGTTCTGTATAGATAGTACCAGT	0.9645	0.808488	4
14894	TTGGTTAGCATTAATACAGCCAC	0.9645	0.808391	4
18024	TTTCAGCTTGTAAAGTTGCCACA	0.9645	0.808336	4
18885	CACGCTTAACAAAGCACTCGTGG	0.9644	0.808055	4
25248	ACAGCAAAGCATAATTGTCACCA	0.9644	0.808051	4
4501	CACCATAATCAACCACACCCTCT	0.9643	0.808032	4
5510	CCACAAGTTTTACACACCACGTT	0.9643	0.807764	4
16237	CAAAGAACACAAGCCCCAACAGC	0.9643	0.807986	4
14032	AGTACACCAACAATACCAGCATT	0.9642	0.807564	4
14488	TGATTATGTACAACACCTAGCTC	0.9642	0.807672	4
14493	CATCCTGATTATGTACAACACCT	0.9642	0.807686	4
13918	TCTACAAAATCATACCAGTCCTT	0.9641	0.807413	4
14967	CATAATAAAGTCTAGCCTTACCC	0.9641	0.807411	4
22564	AAACTTCACCAAAAGGGCACAAG	0.9641	0.807445	4
3770	GCTAAGTAGACATTTGTGCGAAC	0.964	0.806959	4
16896	TCAGCACAAAATAATCACCAACA	0.964	0.806945	4
25123	CATTTAAATTCTTGGCAACCTCA	0.964	0.807408	4
4126	CACCCTCTTGAACAACATCACCC	0.9639	0.80688	4
23788	TGCATTCAGTTGAATCACCACAA	0.9639	0.806669	4
26388	AAGAAGGTTTTACAAGACTCACG	0.9639	0.8069	4
4788	GGACCAATCTTTATAGGAACCAG	0.9638	0.806433	4
15902	GTACACATAATCATCACCCTGTT	0.9638	0.806191	4
18955	TGAACCTTTCTACAAGCCGCATT	0.9638	0.806306	4
7290	CAATTGCATGATTGCAGCCAATC	0.9637	0.806179	4
10635	TGTAATAGTTGTGTCCGTACCAG	0.9637	0.806147	4
19562	ATCAAATTGTTTGTAAACCCACA	0.9637	0.806177	4
2350	AGGCTTTAAGTTTAGCTCCACCA	0.9636	0.806099	4
5509	CACAAGTTTTACACACCACGTTC	0.9636	0.806142	4
11529	ACACATAAAAACAATACCTCTGG	0.9635	0.80579	4
14046	GATTATCTAATGTCAGTACACCA	0.9635	0.805669	4
20872	GCAACTCCTTTATCAGAACCAGC	0.9635	0.805923	4
414	TTCAACTTCTACTAAGCCACAAG	0.9634	0.805661	4
2229	TCCACCGACAATTTCACAAGCAC	0.9634	0.805667	4
18021	CAGCTTGTAAAGTTGCCACATTC	0.9634	0.805597	4
9412	CTACGATAGCTACAATACCACCA	0.9633	0.805589	4
10700	AATCGATTGAGAAACCACCTGTC	0.9633	0.80546	4
25210	AGCCAGCTATAAAACCTAGCCAA	0.9633	0.80542	4
4520	GTGTAAAAGTAAAATCTAGCACC	0.9632	0.805356	4
14576	ATTACCAGAAGCAGCGTGCATAG	0.9632	0.805319	4
15822	CAGTCCAACATTTTGCTTCAGAC	0.9632	0.805375	4
7813	AGTTAACAAAATGAGAGAGAGAA	0.9631	0.805144	4
12351	CATAGTGAAAAGCATTGTCTGCA	0.9631	0.805166	4
12392	TTGATAATGTTGTTGAGTGCATC	0.9631	0.805166	4
11560	CAGTTATGAAGAAAATAGGGCAA	0.963	0.805081	4
23677	CAATAGAGTTATTAGAGTAAGCA	0.963	0.804935	4
27570	AAGCAAAAGCAAATTGAGTGCTA	0.963	0.804877	4
9795	CAAAAAGGTGCACAGCGCAGCTT	0.9629	0.804823	4
15861	GAGAGCAAAATTCATGAGGTCCT	0.9629	0.804861	4
24617	GCAGCAAGATTAGCAGAAGCTCT	0.9629	0.804876	4
2097	GCCAAAGATGTTAGTTAGCCACT	0.9628	0.804761	4
29060	ACATTGTATGCTTTAGTGGCAGT	0.9628	0.804771	4
5383	TAAGTGCACAAAAGTTAGCAGCT	0.9627	0.804639	4
16073	TAAGTACAAATGAAAGACATCAG	0.9627	0.80447	4
27993	AAGTGAATAGGACACGGGTCATC	0.9627	0.804439	4
8899	GTAAGAAATGCAAAAAGTCACCA	0.9626	0.804434	4
13721	GAAGTCATGTTTAGCAACAGCTG	0.9626	0.804406	4
28639	TGCCGTCTTTGTTAGCACCATAG	0.9626	0.804359	4
24470	AAAACACTTGAAATTGCACCAAA	0.9625	0.804128	4
27929	ATTCTTGGTGAAATGCAGCTACA	0.9625	0.804228	4
29558	GCGAAAACGTTTATATAGCCCAT	0.9625	0.804147	4
5382	AAGTGCACAAAAGTTAGCAGCTT	0.9624	0.804023	4
5664	CATCATAACAAAAGGTGACTCCT	0.9624	0.803957	4
25270	GACAACTACAGCAACTGGTCATA	0.9624	0.803769	4
13381	CATAACCTTTCCACATACCGCAG	0.9623	0.803487	4
18717	CAAATCCAATAGAATGATGCCAA	0.9623	0.803634	4
22565	AAAACTTCACCAAAAGGGCACAA	0.9623	0.803614	4
7098	AGAACCAGTACAGTAGGTTGCAA	0.9622	0.803386	4
21867	AGTAGTACCAAAAATCCAGCCTC	0.9622	0.803355	4
24690	CATAAGATGATAGCCCTTTCCAC	0.9622	0.803403	4
7003	TTAAAACACCTAAAGCAGCGGTT	0.9621	0.803023	4
10887	AGCACTACCCAATATGGTACGTC	0.9621	0.802905	4
12889	CAAACCTACAAGGTGGTTCCAGT	0.9621	0.803186	4
2968	CAAATAAGTAGTATGTAGCCATA	0.962	0.802752	4
24636	ACACTCTGACATTTTAGTAGCAG	0.962	0.802775	4
1939	CGGCCTTCTGTAAAACACGCACA	0.9619	0.802534	4
5203	TAGTGTGATTTAATGCTGACATG	0.9619	0.802619	4
23498	GCCCCTATTAAACAGCCTGCACG	0.9619	0.802542	4
676	AGTCAAATGACTTTAGATCGGCG	0.9618	0.802502	4
20376	CCTTAAAACGTTTAGCTAGTCCA	0.9618	0.802427	4
26773	CATCAAGCCTACAAGACAAGCCA	0.9618	0.802415	4
9085	AACTTTCATAAGCAACAGAACCT	0.9617	0.802119	4
13233	GCAGTACAGACAACACGATGCAC	0.9617	0.802294	4
27875	TCATGTTCGTTTAGGCGTGACAA	0.9617	0.801852	4
5628	TTTTGTAGCTTGTTTACCACACG	0.9616	0.801337	4
11936	ATGTCATTGTGTAACTGGACACA	0.9616	0.801533	4
23497	CCCCTATTAAACAGCCTGCACGT	0.9616	0.801157	4
1019	AATTTAATTTCAAAAGGTGTCTG	0.9615	0.800827	4
15952	TCTACAAAACAGCCGGCCCCTAG	0.9615	0.800661	4
27706	AGTGTTATAAACACTATTGCCGC	0.9615	0.801035	4
715	GAAAATCTTCATAAGGATCAGTG	0.9614	0.800617	4
17367	TCAAATCATAATTTGTGGCCATT	0.9614	0.800539	4
22312	AACCTGAAGAAGAATCACCAGGA	0.9614	0.80036	4
9274	AATAATCATTGTTAAGTACCCAT	0.9613	0.800185	4
24737	GTCACATGCAAGAAGACTACACC	0.9613	0.799987	4
24855	TGTTACAAACCAGTGTGTGCCAT	0.9613	0.800086	4
9755	GAAACACCATTAAAGACTACACG	0.9612	0.799915	4
9844	GAGGTAATAGCACATCACTACGC	0.9612	0.799829	4
24094	CACAAATGAGGTCTCTAGCAGCA	0.9611	0.799763	4
25693	AGATAGAGAAAAGGGGCTTCAAG	0.9611	0.799749	4
28305	ACCAAACGTAATGCGGGGTGCAT	0.9611	0.799545	4
20475	AACACACACACTTAGATGAACCT	0.961	0.799389	4
21375	TGTCAAATAAAGAATAGGAAGAC	0.961	0.79941	4
25318	CGTCTTCATCAAATTTGCAGCAG	0.961	0.799395	4
2198	ATAAATTTAACAATTTCCCAACC	0.9609	0.799334	4
8932	AACAGATGTTACCAACTGCACTA	0.9609	0.799078	4
25637	TGTTACAAACAACAACAGCAAGT	0.9609	0.799274	4
1182	GTTGCATTCATTTGGTGACGCAA	0.9608	0.798714	4
5062	TTTTAGTAACATCAGCTCCATCC	0.9608	0.798592	4
26346	ACGCACACAATCGAAGCGCAGTA	0.9608	0.799055	4
1957	CATCTAGTATTGTTATAGCGGCC	0.9607	0.798355	4
16531	AAGTCAGTAACATTATCGCTACC	0.9607	0.798409	4
22313	CAACCTGAAGAAGAATCACCAGG	0.9607	0.798488	4
13125	ACAATTAGTGATTGGTTGTCCCC	0.9606	0.798285	4
16852	CCTCGGTAAACAACAGCATCACC	0.9606	0.798015	4
21302	ATAACCATCTATTTGTTCGCGTG	0.9606	0.798073	4
5012	TATGTCATTGACATGTCCACAAC	0.9605	0.797753	4
5557	CCATGTACATAACAGCTTCTACA	0.9605	0.797857	4
24198	CCAACCAGAAGTGATTGTACCCG	0.9605	0.798001	4
10702	TAAATCGATTGAGAAACCACCTG	0.9604	0.797625	4
14888	AGCATTAATACAGCCACCATCGT	0.9604	0.797663	4
505	GCTCAACCATAACATGACCATGA	0.9603	0.797498	4
9107	ACATAACGTGTGTCAGGGCGTAA	0.9603	0.797422	4
15906	GAAGGTACACATAATCATCACCC	0.9603	0.797616	4
23005	AACAATTAAAACCTTCAACACCA	0.9602	0.796897	4
23209	TGTTAGACTCAGTAAGAACACCT	0.9602	0.796933	4
26941	TCCACGAAGGATCACAGCTCCGA	0.9602	0.797191	4
5809	ACTTTGTAAGTAAAGCACCGTCT	0.9601	0.796807	4
6668	GCATAATTAGCTATAGTATCCCA	0.9601	0.796456	4
10634	GTAATAGTTGTGTCCGTACCAGC	0.9601	0.796832	4
3441	TTTAAGGTAAACATTGGCTGCAT	0.96	0.796251	4
19843	TTAGCAGCAATGTCCACACCCAA	0.96	0.796232	4
21418	GACATAACAGCAGTACCCCTTAA	0.96	0.796223	4
3562	CGCTTAAAACACAACTACCACCC	0.9599	0.796138	4
7786	TTTCATAAGTCTTTTGACCAGCT	0.9599	0.796177	4
19477	TGATGTCTACAGACAGCACCACC	0.9599	0.796006	4
2670	TGTTACCATCATATTAGGTGCAA	0.9598	0.795929	4
22863	AAGATTGTTAGAATTCCAAGCTA	0.9598	0.795843	4
24522	ATCAATTTGCACTTCAGCCTCAA	0.9598	0.79595	4
6895	AATAATTAAATGAAGCCTCTAGA	0.9597	0.795781	4
6919	GTTTAGAAAAATTAGGTGACTTC	0.9597	0.795842	4
9321	TAAATTTACAGCATCTACACCAC	0.9597	0.795722	4
24410	TGTGCATTTTGGTTGACCACATC	0.9596	0.795663	4
27805	CATAATTAAAACAAGGAATAGCA	0.9596	0.795576	4
6646	AAGGGACACTATTAACAGCAGCT	0.9595	0.795508	4
22987	CACCATTACAAGGTGTGCTACCG	0.9595	0.795374	4
23852	GCTATTCCAGTTAAAGCACGGTT	0.9595	0.795457	4
2965	ATAAGTAGTATGTAGCCATACTC	0.9594	0.795105	4
8172	ATCAACAAACCCTTGCCGAGCTG	0.9594	0.795098	4
8285	TCAACTTTGTTATAGGTGAGCAT	0.9594	0.795176	4
5045	CCATCCAAATAAGTTGGACCAAA	0.9593	0.795034	4
18881	CTTAACAAAGCACTCGTGGACAG	0.9593	0.794758	4
20805	ATGTGTTTAAATATTGACACAGT	0.9593	0.794735	4
4652	TTGAGAGATCTCATATACCGAGC	0.9592	0.794678	4
27704	TGTTATAAACACTATTGCCGCAA	0.9592	0.794605	4
29462	GAGAAATCATCCAAATCTGCAGC	0.9592	0.794624	4
2663	ATCATATTAGGTGCAAGGGCACA	0.9591	0.79442	4
6159	ATAATCAATAGCCACCACATCAC	0.9591	0.794483	4
16280	TCTACGTATGCAAGCACCACATC	0.9591	0.794437	4
10641	ATTAACTGTAATAGTTGTGTCCG	0.959	0.79438	4
11260	TAGTATCAACCATATCCAACCAT	0.959	0.794258	4
11771	TTAATGTTGAGTTTGAAGGCATC	0.959	0.794353	4
6238	TAGTTGCATTGTTAACATGCCAA	0.9589	0.794187	4
15489	TAGCATAAGCAGTTGTGGCATCT	0.9589	0.794124	4
24791	TCATGACAAATGGCAGGAGCAGT	0.9589	0.794252	4
12391	TGATAATGTTGTTGAGTGCATCA	0.9588	0.794102	4
13090	AATCTTTGTAAGCTTTAGCAGCA	0.9588	0.794101	4
2599	TAATACAAACTGGTGTACCAACC	0.9587	0.793767	4
19281	TTACATACAAACTGCCACCATCA	0.9587	0.793696	4
23417	GCATGAATAGCAACAGGGACTTC	0.9587	0.793716	4
12035	CAAAGCTTGTTTATGTCTACAGC	0.9586	0.793481	4
15490	TTAGCATAAGCAGTTGTGGCATC	0.9586	0.79335	4
23386	TAACATCCTGATAAAGAACAGCA	0.9586	0.793445	4
413	TCAACTTCTACTAAGCCACAAGT	0.9585	0.79299	4
5555	ATGTACATAACAGCTTCTACACC	0.9585	0.792859	4
19561	TCAAATTGTTTGTAAACCCACAA	0.9585	0.793111	4
11679	ATCATAAACACCAAGAGTCAGTC	0.9584	0.792765	4
15957	TATCATCTACAAAACAGCCGGCC	0.9584	0.79278	4
19215	TACAAACAATGGAATTAGCAGGA	0.9584	0.792713	4
15450	CTGGTTTAACATATAGTGAACCG	0.9583	0.792529	4
15720	TATTGAAACACACAACAGCATCG	0.9583	0.792507	4
17797	AGTCCCAAAATCTTTGAGGCTAC	0.9583	0.792691	4
11234	ATAATACGCATCACCCAACTAGC	0.9582	0.792483	4
17170	TCACATAGTGCATCAACAGCGGC	0.9582	0.792306	4
27120	TTTAATTTATAGTTGCCAATCCT	0.9582	0.792257	4
4558	TAAGTGTGTTGATAAGTGACGCT	0.9581	0.792132	4
10900	CATCTTCTAATAAAGCACTACCC	0.9581	0.79207	4
16910	TACTGTATGTGATGTCAGCACAA	0.9581	0.79206	4
7715	ACGATGTAAGAAGACTGGTCAGT	0.958	0.792003	4
18361	ACACCTGTAGAAAAACCTAGCTG	0.958	0.792026	4
16413	CTCCTAAGTAAAGTTGAGTCACA	0.9579	0.791957	4
18336	AAGGTAAATTGGTACCAACAGCT	0.9579	0.79193	4
27701	TATAAACACTATTGCCGCAACAA	0.9579	0.791967	4
7006	ACATTAAAACACCTAAAGCAGCG	0.9578	0.791737	4
12029	TTGTTTATGTCTACAGCACCCTG	0.9578	0.791929	4
15412	TCACTCAATACTTGAGCACACTC	0.9578	0.791749	4
10845	TAATTCTTTTAATGAAGCACACA	0.9577	0.791701	4
24834	ATTTGAAACAAAGACACCTTCAC	0.9577	0.791396	4
26717	TTCTGTAAACAGCAGCAAGCACA	0.9577	0.791717	4
9272	TAATCATTGTTAAGTACCCATCT	0.9576	0.791086	4
11937	AATGTCATTGTGTAACTGGACAC	0.9576	0.791246	4
27077	AACCTGAGTCACCTGCTACACGC	0.9576	0.791316	4
10899	ATCTTCTAATAAAGCACTACCCA	0.9575	0.790883	4
26060	GAAGGTAACATGTTCAACACCAG	0.9575	0.790909	4
26462	TATTTAGTTCGTTTAGACCAGAA	0.9575	0.790608	4
1541	CAACCTATGTTAGCGCTAGCACG	0.9574	0.790597	4
14397	CAAAACTTGTAGGTGGGAACACT	0.9574	0.79054	4
23338	GTGTTATAACACTGACACCACCA	0.9574	0.790597	4
6896	AAATAATTAAATGAAGCCTCTAG	0.9573	0.790492	4
20625	GGTAAAATGTTTCTACATGGCCA	0.9573	0.790493	4
23118	TCCACAAACAGTTGCTGGTGCAT	0.9573	0.790459	4
1888	AGAAAATTGATCGTACAACACGA	0.9572	0.790311	4
5608	ACGTACAAGGTATCTGAACACCT	0.9572	0.790324	4
13382	CCATAACCTTTCCACATACCGCA	0.9571	0.790195	4
13762	GATATATGTGGTACCATGTCACC	0.9571	0.790085	4
19547	AACCCACAAGCTAAAGCCAGCTG	0.9571	0.789982	4
5379	TGCACAAAAGTTAGCAGCTTCAC	0.957	0.789436	4
6533	GCCATTAGATCTGTGTGGCCAAC	0.957	0.789835	4
21426	CTTTTAAAGACATAACAGCAGTA	0.957	0.789848	4
3150	AAGAGCAGCAGAAGTGGCACCAA	0.9569	0.789363	4
5920	CAATTTCTGTACAAACAACACCA	0.9569	0.789409	4
18463	AGGTGTTTAAATTGATCTCCAGG	0.9569	0.789397	4
1294	TAGTCAAATTCTCAGTGCCACAA	0.9568	0.789349	4
19549	TAAACCCACAAGCTAAAGCCAGC	0.9568	0.789329	4
25694	AAGATAGAGAAAAGGGGCTTCAA	0.9568	0.789292	4
4184	GCTAGCATTTCAGTAGTGCCACC	0.9567	0.789171	4
12515	TAAGTAAATGTTGTACCATCACA	0.9567	0.789236	4
14240	GTCATATTTTAACAAATCCCACT	0.9567	0.789254	4
10420	TAGCACATTGGTAAACACCAGAT	0.9566	0.788876	4
22348	GATAACCCACATAATAAGCTGCA	0.9566	0.788693	4
24055	CACCATATTGTTTGATGAAGCCA	0.9566	0.788889	4
9318	ATTTACAGCATCTACACCACAGA	0.9565	0.788447	4
15953	ATCTACAAAACAGCCGGCCCCTA	0.9565	0.788455	4
19172	CCAAAATAGGCATACACCATCTG	0.9565	0.788593	4
1461	AAAGGCAATAGTGCGACCACCCT	0.9564	0.788314	4
24733	CATGCAAGAAGACTACACCATGA	0.9564	0.788304	4
712	AATCTTCATAAGGATCAGTGCCA	0.9563	0.788217	4
4702	TATACGCTGTAACAGCATCAGGT	0.9563	0.788085	4
27158	GCAAAGCAATATTGTCACTGCTA	0.9563	0.78796	4
2227	CACCGACAATTTCACAAGCACAG	0.9562	0.787671	4
10682	CTGTCTCCATTTATAACAGCAGC	0.9562	0.787698	4
24615	AGCAAGATTAGCAGAAGCTCTGA	0.9562	0.78794	4
9440	CTCATAAAATAGTAGGCAAGGCA	0.9561	0.787532	4
15719	ATTGAAACACACAACAGCATCGT	0.9561	0.787506	4
23379	CTGATAAAGAACAGCAACCTGGT	0.9561	0.787555	4
1210	ACTTCATGAGAGTTGAAAGGCAC	0.956	0.787452	4
10443	CTTAATAGTGAAATTGGGCCTCA	0.956	0.787433	4
21903	ATTAACAATAAGTAGGGACTGGG	0.956	0.787467	4
9408	GATAGCTACAATACCACCAGCTA	0.9559	0.787284	4
13088	TCTTTGTAAGCTTTAGCAGCATC	0.9559	0.787399	4
27086	ATGCAGCAAAACCTGAGTCACCT	0.9559	0.787367	4
8933	TAACAGATGTTACCAACTGCACT	0.9558	0.787109	4
11923	ACTGGACACATTGAGCCCACAAT	0.9558	0.786965	4
29607	ACGAGAATTCATTCTGCACAAGA	0.9558	0.787075	4
5758	TATGTTTATAGTGACCACACTGG	0.9557	0.786656	4
16571	ATCACCAGCATTTGTCCAGTCAC	0.9557	0.786962	4
20171	TTCAGGTAATTGTTGGACAACAC	0.9557	0.7866	4
9113	ATGAGCACATAACGTGTGTCAGG	0.9556	0.786502	4
23808	ATATTGCAACAAAAGATTGCTGC	0.9556	0.786575	4
5558	CCCATGTACATAACAGCTTCTAC	0.9555	0.786123	4
17048	AGAATACTTTTGCATACCAACCT	0.9555	0.786249	4
21184	AGCTTATAAAGATCAGCATTCCA	0.9555	0.786442	4
15355	CAACACGTTGTATGTTTGCGAGC	0.9554	0.786092	4
16707	GATGTAATTCTCTGTCAGACAGC	0.9554	0.786058	4
16851	CTCGGTAAACAACAGCATCACCA	0.9554	0.786076	4
12795	CAGTGCAAGTACAAACCTACCTC	0.9553	0.785864	4
23660	TAAGCAACTGAATTTTCTGCACC	0.9553	0.786015	4
25700	AGCATAAAGATAGAGAAAAGGGG	0.9553	0.785773	4
11497	TGACAGTTGTAACTACACCTGAG	0.9552	0.785222	4
14028	CACCAACAATACCAGCATTTCGC	0.9552	0.785519	4
27559	AATTGAGTGCTAAAGCAAGTCAG	0.9552	0.785668	4
11200	CCATATTAAAATAAGCTACAGTG	0.9551	0.784772	4
13071	AGCATCTACAGCAAAAGCACAGA	0.9551	0.784945	4
17847	TGACATAGTCATATTCTGAGCCC	0.9551	0.784839	4
3149	AGAGCAGCAGAAGTGGCACCAAA	0.955	0.784391	4
13225	GACAACACGATGCACCACCAAAG	0.955	0.784499	4
15993	ACCGTTCAATCATAAGTGTACCA	0.955	0.784556	4
1958	CCATCTAGTATTGTTATAGCGGC	0.9549	0.784109	4
8015	AACATTTTAACTGCAACTTCCGC	0.9549	0.784365	4
18879	TAACAAAGCACTCGTGGACAGCT	0.9549	0.784366	4
10813	CGGCAATTCCAGTTTGAGCAGAA	0.9548	0.78409	4
24127	GTGGCAAAACAGTAAGGCCGTTA	0.9548	0.784105	4
11239	ATGTCATAATACGCATCACCCAA	0.9547	0.783817	4
12034	AAAGCTTGTTTATGTCTACAGCA	0.9547	0.783975	4
12512	GTAAATGTTGTACCATCACACGT	0.9547	0.783873	4
10095	AGTTACTTGTACCATACAACCCT	0.9546	0.783724	4
11235	CATAATACGCATCACCCAACTAG	0.9546	0.783788	4
13256	TTTGGATGATCTATGTGGCAACG	0.9546	0.783722	4
5811	GGACTTTGTAAGTAAAGCACCGT	0.9545	0.783446	4
13538	ATCATTGTAGATGTCAAAAGCCC	0.9545	0.783298	4
16659	AAGACAGTTTAAATGTCTCCTCA	0.9545	0.783445	4
13089	ATCTTTGTAAGCTTTAGCAGCAT	0.9544	0.783015	4
13597	TCCTTTTCTTGGAAGCGACAACA	0.9544	0.78329	4
17243	AAAACACTCTACACGAGCACGTG	0.9544	0.783297	4
13390	AACTACAGCCATAACCTTTCCAC	0.9543	0.78291	4
19728	CAAACAATTCTACATCAACACCA	0.9543	0.782912	4
26118	CGATTGTGTGAATTTGGACATGT	0.9543	0.782947	4
1063	CAAAATTTGGACATTCCCCATTG	0.9542	0.782852	4
3638	TTAAGAAGTTGAATGTCTTCACC	0.9542	0.782821	4
8179	CATCTGAATCAACAAACCCTTGC	0.9542	0.782836	4
1263	AGTGGCTTTAACAAAATCGCCCG	0.9541	0.782623	4
10093	TTACTTGTACCATACAACCCTCA	0.9541	0.782779	4
25640	AACTGTTACAAACAACAACAGCA	0.9541	0.782667	4
17190	GCAAATATTTTAATGCCTTCTCA	0.954	0.782598	4
19393	ACTTGTTTTCCATGAGACTCACA	0.954	0.782528	4
5553	GTACATAACAGCTTCTACACCCT	0.9539	0.782518	4
7065	AGTAGAGTTCAAATAGCCTTCTC	0.9539	0.782484	4
27010	AACAGTGATTTCTTTAGGCAGGT	0.9539	0.78246	4
18911	TATAGGATATTCAATAGTCCAGT	0.9538	0.782319	4
22566	AAAAACTTCACCAAAAGGGCACA	0.9538	0.782259	4
26751	ATTGCGATAGCAATTCCACCGGT	0.9538	0.782067	4
17088	CAAAATGACTCTTACCAGTACCA	0.9537	0.781868	4
24528	CAACCTATCAATTTGCACTTCAG	0.9537	0.78204	4
25223	ACTATGGCAATCAAGCCAGCTAT	0.9537	0.782012	4
5372	AAGTTAGCAGCTTCACCAGCCCT	0.9536	0.781775	4
11325	AAGGATTAGTAACACTACAGCTG	0.9536	0.781787	4
27083	CAGCAAAACCTGAGTCACCTGCT	0.9536	0.781847	4
10752	TTCATAATTGTACTTCATAGCCA	0.9535	0.78174	4
20025	TAAGAACACCATTACGGGCATTT	0.9535	0.781759	4
23560	AACTAGCGCATATACCTGCACCA	0.9535	0.781772	4
13253	GGATGATCTATGTGGCAACGGCA	0.9534	0.781735	4
17245	TCAAAACACTCTACACGAGCACG	0.9534	0.781627	4
24925	CAACATCACAGTTACCAGACACA	0.9534	0.781408	4
3160	CTTCAGGTTGAAGAGCAGCAGAA	0.9533	0.781398	4
5663	ATCATAACAAAAGGTGACTCCTG	0.9533	0.78123	4
10636	CTGTAATAGTTGTGTCCGTACCA	0.9533	0.781285	4
13719	AGTCATGTTTAGCAACAGCTGGA	0.9532	0.780959	4
18801	GACAATACAGATCATGGTTGCTT	0.9532	0.781142	4
8755	ACCATGTGTCAAAATCAGCATGT	0.9531	0.780827	4
12730	AAGCAGTTTGTGTAGTACCGGCA	0.9531	0.780915	4
29461	AGAAATCATCCAAATCTGCAGCA	0.9531	0.780896	4
121	TTAGTTATTAATTATACTGCGTG	0.953	0.780728	4
1319	TAACCACAAGTAGTGGCACCTTC	0.953	0.7807	4
29007	AGCAGCAGATTTCTTAGTGACAG	0.953	0.780728	4
12891	AACAAACCTACAAGGTGGTTCCA	0.9529	0.780531	4
18715	AATCCAATAGAATGATGCCAACA	0.9529	0.780538	4
24837	GCCATTTGAAACAAAGACACCTT	0.9529	0.780498	4
313	GAACCTGTAAAACAGGCAAACTG	0.9528	0.780449	4
18957	GTTGAACCTTTCTACAAGCCGCA	0.9528	0.780479	4
25060	CATTAATGCCAGAGATGTCACCT	0.9528	0.780356	4
5917	TTTCTGTACAAACAACACCATCC	0.9527	0.780287	4
6751	GCATATAATTAGTACAAACACGG	0.9527	0.780337	4
12859	AGATAGTACCAGTTCCATCACTC	0.9527	0.780229	4
9407	ATAGCTACAATACCACCAGCTAC	0.9526	0.780002	4
10421	ATAGCACATTGGTAAACACCAGA	0.9526	0.779991	4
24194	CCAGAAGTGATTGTACCCGCTAA	0.9526	0.779669	4
12033	AAGCTTGTTTATGTCTACAGCAC	0.9525	0.779644	4
22657	ATGCGGAATTATATAGGACAGAA	0.9525	0.779618	4
23804	TGCAACAAAAGATTGCTGCATTC	0.9525	0.779539	4
1819	GTTCACCAATATTCCAGGCACCT	0.9524	0.779365	4
23474	GTTTGAAAAACATTAGAACCTGT	0.9524	0.779284	4
2992	CCAATTTAAACTCACCAGACTCA	0.9523	0.779015	4
12670	CATTATTCTGTAATTTGACAGCA	0.9523	0.779217	4
17749	ATAAAGACAGCTTTTCTCCAAGC	0.9523	0.778918	4
11500	ACATGACAGTTGTAACTACACCT	0.9522	0.778792	4
14127	AAGAATCTACAACAGGAACTCCA	0.9522	0.778562	4
17843	ATAGTCATATTCTGAGCCCTGTG	0.9522	0.778513	4
10536	TGGTAATTCCATATGGTGCATGT	0.9521	0.778478	4
15714	AACACACAACAGCATCGTCAGAG	0.9521	0.778416	4
18575	CCATAAGACAAATACGACTCTGT	0.9521	0.778448	4
5268	ATAACAGTTGTTATCTGCCCATT	0.952	0.778296	4
10489	CTATGTTAAAACCAACACTACCA	0.952	0.778399	4
15380	TCTATAGAAACGGTGTGACAAGC	0.952	0.778402	4
6531	CATTAGATCTGTGTGGCCAACCT	0.9519	0.778168	4
13760	TATATGTGGTACCATGTCACCGT	0.9519	0.777939	4
24736	TCACATGCAAGAAGACTACACCA	0.9519	0.778166	4
24696	GAAGGACATAAGATGATAGCCCT	0.9518	0.777839	4
26311	GTAACTAGCAAGAATACCACGAA	0.9518	0.777838	4
28176	CAACGCACTACAAGACTACCCAA	0.9518	0.777839	4
13046	GATAATACAGTTGAATTGGCAGG	0.9517	0.777686	4
17946	CAGACATTATGCAAAGTATGCCT	0.9517	0.777794	4
26312	TGTAACTAGCAAGAATACCACGA	0.9517	0.777656	4
20971	ATCAAAGTTGAATCTGCATCAGA	0.9516	0.777595	4
26058	AGGTAACATGTTCAACACCAGTG	0.9516	0.777488	4
5714	GCACAAGTAAATGTACCATGCTT	0.9515	0.777294	4
8321	TCAATACAAGCACCAAGGTCACG	0.9515	0.777294	4
17637	ACATTTTAAAGCATTGAGCTGAT	0.9515	0.77729	4
619	TCTTACGAAGAAGAACCTTGCGG	0.9514	0.777193	4
10258	TGAGTTGAACATTACCAGCCTGT	0.9514	0.777185	4
13443	TAAAAACGATTGTGCATCAGCTG	0.9514	0.777273	4
4507	ATCTAGCACCATAATCAACCACA	0.9513	0.777042	4
19280	TACATACAAACTGCCACCATCAC	0.9513	0.777003	4
24231	TGGTATTTGTAATGCAGCACCTG	0.9513	0.777115	4
18025	TTTTCAGCTTGTAAAGTTGCCAC	0.9512	0.776964	4
27080	CAAAACCTGAGTCACCTGCTACA	0.9512	0.776803	4
29061	TACATTGTATGCTTTAGTGGCAG	0.9512	0.776789	4
10375	ACACTGAAAAAGTCTGTCCTGGT	0.9511	0.776701	4
14631	CATTGTTAGTAAGTGCAGCTACT	0.9511	0.776673	4
27039	TTGTAATAAGAAAGCGTTCGTGA	0.9511	0.776776	4
17047	GAATACTTTTGCATACCAACCTT	0.951	0.776553	4
17168	ACATAGTGCATCAACAGCGGCAT	0.951	0.77657	4
28656	AGTTGCAACCCATATGATGCCGT	0.951	0.776506	4
9916	TAGTTGTATCCATTGCTCCACTA	0.9509	0.776317	4
16286	GAATGGTCTACGTATGCAAGCAC	0.9509	0.776356	4
25124	TCATTTAAATTCTTGGCAACCTC	0.9509	0.776447	4
9805	CTTTATTTAACAAAAAGGTGCAC	0.9508	0.776091	4
16393	ACATCTGTGACATCACAACCTGG	0.9508	0.776156	4
2228	CCACCGACAATTTCACAAGCACA	0.9507	0.775968	4
7111	CACTACAAGGTATAGAACCAGTA	0.9507	0.776087	4
13980	TTAACAAAGCTTGGCGTACACGT	0.9507	0.775946	4
7814	AAGTTAACAAAATGAGAGAGAGA	0.9506	0.775854	4
12028	TGTTTATGTCTACAGCACCCTGC	0.9506	0.77586	4
23268	GACAGCATCAGTAGTGTCAGCAA	0.9506	0.775751	4
17746	AAGACAGCTTTTCTCCAAGCAGG	0.9505	0.775711	4
21716	AAGAAAGGTAAGAACAAGTCCTG	0.9505	0.77557	4
25269	ACAACTACAGCAACTGGTCATAC	0.9505	0.775606	4
1821	CTGTTCACCAATATTCCAGGCAC	0.9504	0.775342	4
12030	CTTGTTTATGTCTACAGCACCCT	0.9504	0.775148	4
18314	TTCTCTAGTAGCATGACACCCCT	0.9504	0.775452	4
5662	TCATAACAAAAGGTGACTCCTGT	0.9503	0.775077	4
7239	AATATATGCCAAAAACCACTCTG	0.9503	0.775087	4
13342	TTTTAAGTGTAAAACCCACAGGG	0.9503	0.774966	4
16387	GTGACATCACAACCTGGAGCATT	0.9502	0.774955	4
17410	ATGTACACATAGTGCTTAGCACG	0.9502	0.77489	4
24458	ATTGCACCAAAATTGGAGCTAAG	0.9502	0.774383	4
2073	CGAAGTCAACTGAACAACACCAC	0.9501	0.774275	4
7716	AACGATGTAAGAAGACTGGTCAG	0.9501	0.774302	4
16282	GGTCTACGTATGCAAGCACCACA	0.9501	0.774308	4
20731	TCACCATAATTTTGAAGGTCACA	0.95	0.77418	4
23337	TGTTATAACACTGACACCACCAA	0.95	0.77415	4
9050	GTATCATAACAATATGGTACTGG	0.9499	0.774064	4
13761	ATATATGTGGTACCATGTCACCG	0.9499	0.773989	4
17246	ATCAAAACACTCTACACGAGCAC	0.9499	0.774083	4
1678	ATGCCAAAATAATGGCGATCTCT	0.9498	0.773861	4
20677	AGATTAGGCATAGCAACACCCGG	0.9498	0.773807	4
28371	ACGTTGTTTTGATCGCGCCCCAC	0.9498	0.773783	4
28231	GAAATCTAAAACAACACGAACGT	0.9497	0.773766	4
28652	GCAACCCATATGATGCCGTCTTT	0.9497	0.773754	4
29272	CATCCAATTTGATGGCACCTGTG	0.9497	0.77361	4
3558	TAAAACACAACTACCACCCACTT	0.9496	0.773424	4
10901	TCATCTTCTAATAAAGCACTACC	0.9496	0.773334	4
19247	GTTAAGGTTAGATAGCACTCTAG	0.9496	0.773338	4
8866	GTAATATCGTGCCAGGCAAACCA	0.9495	0.773145	4
10440	AATAGTGAAATTGGGCCTCATAG	0.9495	0.773311	4
25615	TTGCAAACAAAGTGAACACCCTT	0.9495	0.773286	4
339	TCCAAAGCCACGTACGAGCACGT	0.9494	0.77306	4
6161	TTATAATCAATAGCCACCACATC	0.9494	0.772965	4
16386	TGACATCACAACCTGGAGCATTG	0.9494	0.773036	4
12511	TAAATGTTGTACCATCACACGTA	0.9493	0.772853	4
19279	ACATACAAACTGCCACCATCACA	0.9493	0.772836	4
26359	ATATTGCAGCAGTACGCACACAA	0.9493	0.772793	4
15766	TTAAAGTTCTTTATGCTAGCCAC	0.9492	0.772595	4
21950	TTACAAAATTGAAATTCACAGAC	0.9492	0.772661	4
13070	GCATCTACAGCAAAAGCACAGAA	0.9491	0.772478	4
19548	AAACCCACAAGCTAAAGCCAGCT	0.9491	0.772458	4
20866	CCTTTATCAGAACCAGCACCAAA	0.9491	0.772467	4
5067	TTTTATTTTAGTAACATCAGCTC	0.949	0.772437	4
11498	ATGACAGTTGTAACTACACCTGA	0.949	0.772452	4
27087	TATGCAGCAAAACCTGAGTCACC	0.949	0.772359	4
389	CCATCTTTAAGATGTTGACGTGC	0.9489	0.77226	4
12220	GGTCAAATTCAGATTTAGCCACA	0.9489	0.772196	4
29274	GTCATCCAATTTGATGGCACCTG	0.9489	0.772174	4
2598	AATACAAACTGGTGTACCAACCA	0.9488	0.772095	4
9242	GTAGATACACAAACACCAGCTTC	0.9488	0.77213	4
11053	AGAACAAAGACCATTGAGTACTC	0.9488	0.772083	4
2831	TCAACTGTATAGGCAGAGCACTT	0.9487	0.772079	4
11259	AGTATCAACCATATCCAACCATG	0.9487	0.772051	4
26227	TACATAAGTTCGTACTCATCAGC	0.9487	0.771962	4
6032	AACTTAAAATTATCGAAGCTTGC	0.9486	0.771737	4
9043	AACAATATGGTACTGGCTTACCA	0.9486	0.771839	4
18053	ACTACAATCTTTAAAGAGTCCTG	0.9486	0.771836	4
11109	AGACATAGCAATAATACCCATAG	0.9485	0.771671	4
19475	ATGTCTACAGACAGCACCACCTA	0.9485	0.771609	4
24833	TTTGAAACAAAGACACCTTCACG	0.9485	0.771729	4
19170	AAAATAGGCATACACCATCTGTG	0.9484	0.771496	4
26450	TTAGACCAGAAGATCAGGAACTC	0.9484	0.771427	4
14618	TGCAGCTACTGAAAAGCACGTAG	0.9483	0.771113	4
18908	AGGATATTCAATAGTCCAGTCAA	0.9483	0.771312	4
25975	ACAACACAGTCTTTTACTCCAGA	0.9483	0.771257	4
6920	AGTTTAGAAAAATTAGGTGACTT	0.9482	0.771073	4
15960	CGATATCATCTACAAAACAGCCG	0.9482	0.770991	4
25274	TTGAGACAACTACAGCAACTGGT	0.9482	0.770748	4
1956	ATCTAGTATTGTTATAGCGGCCT	0.9481	0.770461	4
11227	GCATCACCCAACTAGCAGGCATA	0.9481	0.770586	4
11372	GTCCACACTCTCCTAGCACCATC	0.9481	0.770562	4
1067	AATACAAAATTTGGACATTCCCC	0.948	0.770331	4
9849	CGTAAGAGGTAATAGCACATCAC	0.948	0.770312	4
28323	AGTTGAATCTGAGGGTCCACCAA	0.948	0.770279	4
4179	CATTTCAGTAGTGCCACCAGCCT	0.9479	0.770166	4
17171	CTCACATAGTGCATCAACAGCGG	0.9479	0.769927	4
26846	TTTCTGGATTGAATGACCACATG	0.9479	0.770125	4
2623	TGATTTCGAGCAACATAAGCCCG	0.9478	0.769794	4
12860	TAGATAGTACCAGTTCCATCACT	0.9478	0.769727	4
24832	TTGAAACAAAGACACCTTCACGA	0.9478	0.76991	4
12288	CTGTTTATACATTTGGGTCATAG	0.9477	0.769505	4
12659	AATTTGACAGCAGAATTGGCCCT	0.9477	0.769501	4
27806	GCATAATTAAAACAAGGAATAGC	0.9477	0.769719	4
9328	TAGTAAGTAAATTTACAGCATCT	0.9476	0.769468	4
21427	TCTTTTAAAGACATAACAGCAGT	0.9476	0.76942	4
12393	GTTGATAATGTTGTTGAGTGCAT	0.9475	0.769281	4
18313	TCTCTAGTAGCATGACACCCCTC	0.9475	0.769211	4
26691	CAAGCTAAAGTTACTGGCCATAA	0.9475	0.769358	4
1181	TTGCATTCATTTGGTGACGCAAC	0.9474	0.76893	4
1657	CTTCATTAAGTTTAAAGTCACCA	0.9474	0.768963	4
4785	CCAATCTTTATAGGAACCAGCAA	0.9474	0.768917	4
6380	GGTTTTAGATCTTCGCAGGCAAG	0.9473	0.768832	4
21027	TATCACTAATAATGAGATCCCAT	0.9473	0.768552	4
22307	GAAGAAGAATCACCAGGAGTCAA	0.9473	0.7687	4
5626	TTGTAGCTTGTTTACCACACGTA	0.9472	0.768312	4
15413	TTCACTCAATACTTGAGCACACT	0.9472	0.768225	4
23207	TTAGACTCAGTAAGAACACCTGT	0.9472	0.768482	4
10377	TAACACTGAAAAAGTCTGTCCTG	0.9471	0.767976	4
16525	GTAACATTATCGCTACCAACACA	0.9471	0.768135	4
24442	AGCTAAGTTGTTTAACAAGCGTG	0.9471	0.76804	4
16187	AGCCTCATAAAACTCAGGTTCCC	0.947	0.767766	4
17140	CAAGCTGTATACACTATGCGAGC	0.947	0.767478	4
17759	ATAAGGTGAAATAAAGACAGCTT	0.947	0.767491	4
1372	CTGAATTGTGACATGCTGGACAA	0.9469	0.767422	4
8898	TAAGAAATGCAAAAAGTCACCAT	0.9469	0.767405	4
13769	TTGACGTGATATATGTGGTACCA	0.9469	0.767376	4
15487	GCATAAGCAGTTGTGGCATCTCC	0.9468	0.767228	4
20491	AATAAATCAATAACAGAACACAC	0.9468	0.767306	4
11237	GTCATAATACGCATCACCCAACT	0.9467	0.76718	4
20489	TAAATCAATAACAGAACACACAC	0.9467	0.76712	4
29059	CATTGTATGCTTTAGTGGCAGTA	0.9467	0.767023	4
5552	TACATAACAGCTTCTACACCCTT	0.9466	0.766932	4
21230	ATTCACATTAGTAACAAAGGCTG	0.9466	0.766815	4
24790	CATGACAAATGGCAGGAGCAGTT	0.9466	0.766879	4
12731	CAAGCAGTTTGTGTAGTACCGGC	0.9465	0.766801	4
15106	CAGATAGAGACACCAGCTACGGT	0.9465	0.766588	4
22850	TTCCAAGCTATAACGCAGCCTGT	0.9465	0.766685	4
673	CAAATGACTTTAGATCGGCGCCG	0.9464	0.766552	4
11770	TAATGTTGAGTTTGAAGGCATCT	0.9464	0.766567	4
15536	TGCATTAACATTGGCCGTGACAG	0.9464	0.766559	4
8174	GAATCAACAAACCCTTGCCGAGC	0.9463	0.766486	4
17675	TGCAGATGAAACATCATGCGTGA	0.9463	0.766451	4
24152	GCAATCATTTCATCTGTGAGCAA	0.9463	0.766456	4
9381	AGATGCTGATATGTCCAAAGCAC	0.9462	0.766124	4
12796	ACAGTGCAAGTACAAACCTACCT	0.9462	0.766041	4
14445	AAACTACAAATGGAACACCATCA	0.9462	0.76631	4
1887	GAAAATTGATCGTACAACACGAG	0.9461	0.765849	4
9125	ATAGAGCCATCCATGAGCACATA	0.9461	0.765883	4
19035	ACTTAATAGCTTTAGGGTTACCA	0.9461	0.765869	4
4559	TTAAGTGTGTTGATAAGTGACGC	0.946	0.765781	4
28961	TTACCAGACATTTTGCTCTCAAG	0.946	0.765763	4
11125	ACATCATTGCAAAAGCAGACATA	0.9459	0.765732	4
25817	CCAGCAAAGAAAATAGTTGGCAT	0.9459	0.765609	4
27155	AAGCAATATTGTCACTGCTACTG	0.9459	0.7657	4
2632	CTGTGTCTTTGATTTCGAGCAAC	0.9458	0.76535	4
11558	GTTATGAAGAAAATAGGGCAATA	0.9458	0.765414	4
12350	ATAGTGAAAAGCATTGTCTGCAT	0.9458	0.765217	4
4679	GAAGAAACAGAAACTGTAGCTGG	0.9457	0.765207	4
15717	TGAAACACACAACAGCATCGTCA	0.9457	0.764998	4
17369	ACTCAAATCATAATTTGTGGCCA	0.9457	0.765209	4
1656	TTCATTAAGTTTAAAGTCACCAA	0.9456	0.764507	4
3581	TGTTTAGCAAGATTGTGTCCGCT	0.9456	0.764613	4
6381	TGGTTTTAGATCTTCGCAGGCAA	0.9456	0.764464	4
10488	TATGTTAAAACCAACACTACCAC	0.9455	0.764463	4
23416	CATGAATAGCAACAGGGACTTCT	0.9455	0.764378	4
26745	ATAGCAATTCCACCGGTGATCCA	0.9455	0.764051	4
9045	ATAACAATATGGTACTGGCTTAC	0.9454	0.763727	4
9269	TCATTGTTAAGTACCCATCTACC	0.9454	0.764037	4
24693	GGACATAAGATGATAGCCCTTTC	0.9454	0.764015	4
387	ATCTTTAAGATGTTGACGTGCCT	0.9453	0.763668	4
4554	TGTGTTGATAAGTGACGCTACAG	0.9453	0.763588	4
17167	CATAGTGCATCAACAGCGGCATG	0.9453	0.763542	4
1877	CGTACAACACGAGCAGCCTCTGA	0.9452	0.763422	4
27427	TGATAAAGCTCACAAGTAGCGAG	0.9452	0.763399	4
1321	AGTAACCACAAGTAGTGGCACCT	0.9451	0.763286	4
17558	AATTTCAGCAGGACAACGCCGAC	0.9451	0.763275	4
24413	GCTTGTGCATTTTGGTTGACCAC	0.9451	0.763378	4
19873	GCATCTCTTTTGTAGTCCCAGAT	0.945	0.763104	4
28554	CATTTTACCGTCACCACCACGAA	0.945	0.763112	4
28655	GTTGCAACCCATATGATGCCGTC	0.945	0.763253	4
5066	TTTATTTTAGTAACATCAGCTCC	0.9449	0.76306	4
24411	TTGTGCATTTTGGTTGACCACAT	0.9449	0.762998	4
25768	CATTTCCAGCAAAGCCAAAGCCT	0.9449	0.763061	4
9114	CATGAGCACATAACGTGTGTCAG	0.9448	0.762955	4
12156	ACCATTAGCAACAGCCTGCTCAT	0.9448	0.762787	4
14043	TATCTAATGTCAGTACACCAACA	0.9448	0.762946	4
1881	TGATCGTACAACACGAGCAGCCT	0.9447	0.762721	4
21659	TCAGGGTAATAAACACCACGTGT	0.9447	0.762722	4
26148	TTACTGGATTAACAACTCCGGAT	0.9447	0.762776	4
2352	CAAGGCTTTAAGTTTAGCTCCAC	0.9446	0.762352	4
7470	ACAAGTTGATGAATTACAACCGT	0.9446	0.762612	4
13400	AGTTGATCACAACTACAGCCATA	0.9446	0.762667	4
4500	ACCATAATCAACCACACCCTCTT	0.9445	0.762237	4
17172	TCTCACATAGTGCATCAACAGCG	0.9445	0.762149	4
20170	TCAGGTAATTGTTGGACAACACC	0.9445	0.76212	4
15875	TAGCATTGTATGTTGAGAGCAAA	0.9444	0.761998	4
19890	TAGATATATGTGCTGGAGCATCT	0.9444	0.761993	4
1179	GCATTCATTTGGTGACGCAACTG	0.9443	0.761972	4
4958	GTAAACACCTTAATAGTCCTCAC	0.9443	0.761927	4
5989	GTACAAGATCAATTGGTTGCTCT	0.9443	0.761958	4
4153	TAGTAGGTATAACCACAGCAGTT	0.9442	0.761597	4
5395	AGTAGGCTAAGATAAGTGCACAA	0.9442	0.76158	4
6158	TAATCAATAGCCACCACATCACC	0.9442	0.761897	4
4122	CTCTTGAACAACATCACCCACTA	0.9441	0.761522	4
4222	TTATATAATTGTCTGTTGGCACT	0.9441	0.761468	4
16010	TATAGCTAAAGACACGAACCGTT	0.9441	0.761561	4
1507	AGGCACACTTGTTATGGCAACCA	0.944	0.761452	4
5290	GTGTTAACAATGCAGTGGCAAGA	0.944	0.761392	4
13768	TGACGTGATATATGTGGTACCAT	0.944	0.761398	4
847	TAATGCACTCAAGAGGGTAGCCA	0.9439	0.761324	4
17136	CTGTATACACTATGCGAGCAGAA	0.9439	0.761181	4
19676	GATAGAAACTGGTACTTCACCCT	0.9439	0.761193	4
508	CCAGCTCAACCATAACATGACCA	0.9438	0.761072	4
618	CTTACGAAGAAGAACCTTGCGGT	0.9438	0.761118	4
27800	TTAAAACAAGGAATAGCAGAAAG	0.9438	0.761099	4
4063	TGTCACTAACAAGAGTGGCAGAA	0.9437	0.760831	4
4674	AACAGAAACTGTAGCTGGCACTT	0.9437	0.761026	4
18878	AACAAAGCACTCGTGGACAGCTA	0.9437	0.760766	4
11927	TGTAACTGGACACATTGAGCCCA	0.9436	0.760724	4
18310	CTAGTAGCATGACACCCCTCGAC	0.9436	0.760699	4
9752	ACACCATTAAAGACTACACGTCT	0.9435	0.760576	4
12667	TATTCTGTAATTTGACAGCAGAA	0.9435	0.760555	4
16660	TAAGACAGTTTAAATGTCTCCTC	0.9435	0.760593	4
885	AGTGCATGAAGCTTTACCAGCAC	0.9434	0.760553	4
3614	TTGTTAACATTTGGGCCGACAAC	0.9434	0.760406	4
17559	CAATTTCAGCAGGACAACGCCGA	0.9434	0.76055	4
1491	GCAACCAACATAAGAGAACACAC	0.9433	0.760362	4
6160	TATAATCAATAGCCACCACATCA	0.9433	0.760373	4
28484	CTATTGGTGTTAATTGGAACGCC	0.9433	0.76033	4
4703	TTATACGCTGTAACAGCATCAGG	0.9432	0.760253	4
11680	AATCATAAACACCAAGAGTCAGT	0.9432	0.760236	4
18521	TTGTACAATCTTTATACGCACTA	0.9432	0.760294	4
246	CATCTTACCTTTCGGTCACACCC	0.9431	0.76014	4
7932	CTGACTGTAGTAAACAGACGCTG	0.9431	0.76008	4
16062	GAAAGACATCAGCATACTCCTGA	0.9431	0.759922	4
7383	CATAGCTGAAATCGGGGCCATTT	0.943	0.759752	4
9564	AACAGAATAAACACCAGGTAAGA	0.943	0.75944	4
19288	TGTTTATTTACATACAAACTGCC	0.943	0.759775	4
10118	CCGTTAAGTGTAGTTGTACCACA	0.9429	0.759397	4
22990	CAACACCATTACAAGGTGTGCTA	0.9429	0.759323	4
27512	ATGAAATGGTGAATTGCCCTCGT	0.9429	0.759362	4
1415	GATTCATTATGGTATTCGGCAAG	0.9428	0.759254	4
18288	CATCGAAGCCAATCCATGCACGT	0.9428	0.759243	4
2348	GCTTTAAGTTTAGCTCCACCAAT	0.9427	0.759149	4
13383	GCCATAACCTTTCCACATACCGC	0.9427	0.75891	4
22849	TCCAAGCTATAACGCAGCCTGTA	0.9427	0.759147	4
11323	GGATTAGTAACACTACAGCTGAT	0.9426	0.758792	4
11935	TGTCATTGTGTAACTGGACACAT	0.9426	0.758858	4
24526	ACCTATCAATTTGCACTTCAGCC	0.9426	0.758813	4
98	AGTGCACTAAGCATGCAGCCGAG	0.9425	0.758757	4
1068	AAATACAAAATTTGGACATTCCC	0.9425	0.75847	4
16394	CACATCTGTGACATCACAACCTG	0.9425	0.758559	4
16068	ACAAATGAAAGACATCAGCATAC	0.9424	0.758439	4
26291	GAAAGCAAGAAAAAGAAGTACGC	0.9424	0.758373	4
26350	CAGTACGCACACAATCGAAGCGC	0.9424	0.758331	4
10091	ACTTGTACCATACAACCCTCAAC	0.9423	0.758277	4
17432	AGGTAATTGAGCAGGGTCGCCAA	0.9423	0.758248	4
28077	GATTTAGAACCAGCCTCATCCAC	0.9423	0.758181	4
7934	AGCTGACTGTAGTAAACAGACGC	0.9422	0.758164	4
10261	CCCTGAGTTGAACATTACCAGCC	0.9422	0.758041	4
10951	TTTGGAAAGTAACACCTGAGCAT	0.9422	0.758042	4
11201	ACCATATTAAAATAAGCTACAGT	0.9421	0.75792	4
12794	AGTGCAAGTACAAACCTACCTCC	0.9421	0.757855	4
27075	CCTGAGTCACCTGCTACACGCTG	0.9421	0.758017	4
26946	AGATGTCCACGAAGGATCACAGC	0.942	0.757535	4
29020	TCTTAGAAGCCTCAGCAGCAGAT	0.942	0.757594	4
5060	TTAGTAACATCAGCTCCATCCAA	0.9419	0.75748	4
9241	TAGATACACAAACACCAGCTTCT	0.9419	0.757505	4
20784	GTTGAGTATATTTTGCGACATTC	0.9419	0.757468	4
2587	GTGTACCAACCAATGGAGCTTCA	0.9418	0.757344	4
15334	GCAAGAACAAGTGAGGCCATAAT	0.9418	0.757467	4
15411	CACTCAATACTTGAGCACACTCA	0.9418	0.757352	4
10376	AACACTGAAAAAGTCTGTCCTGG	0.9417	0.75721	4
20927	ATCGACAAGCAGCGTACCCGTAG	0.9417	0.756966	4
22044	AAAAGTGCAATTATTCGCACTAG	0.9417	0.757204	4
10670	ATAACAGCAGCGTACAACCAAGC	0.9416	0.756845	4
17248	TTATCAAAACACTCTACACGAGC	0.9416	0.756908	4
17506	GTTTTCATAAGTCTACACACTGA	0.9416	0.756872	4
6534	AGCCATTAGATCTGTGTGGCCAA	0.9415	0.756816	4
9840	TAATAGCACATCACTACGCAACT	0.9415	0.756652	4
22986	ACCATTACAAGGTGTGCTACCGG	0.9415	0.756697	4
5986	CAAGATCAATTGGTTGCTCTGTG	0.9414	0.756556	4
13855	AGTATTTCTTTTAATGTGTCACA	0.9414	0.756583	4
18936	CATTAATCTTCAGTTCATCACCA	0.9414	0.756296	4
10254	TTGAACATTACCAGCCTGTACCA	0.9413	0.75624	4
13503	CAGTACTAGTGCCTGTGCCGCAC	0.9413	0.756238	4
13763	TGATATATGTGGTACCATGTCAC	0.9413	0.755901	4
4553	GTGTTGATAAGTGACGCTACAGT	0.9412	0.755867	4
14120	TACAACAGGAACTCCACTACCTG	0.9412	0.75581	4
2034	TACAACTAGATTGTTAGTAGCCA	0.9411	0.755736	4
10674	ATTTATAACAGCAGCGTACAACC	0.9411	0.75564	4
10704	GGTAAATCGATTGAGAAACCACC	0.9411	0.755671	4
910	CAATAAAGTCCAGTTGTTCGGAC	0.941	0.755436	4
11525	ATAAAAACAATACCTCTGGCCAA	0.941	0.755522	4
24414	AGCTTGTGCATTTTGGTTGACCA	0.941	0.755535	4
8013	CATTTTAACTGCAACTTCCGCAC	0.9409	0.755379	4
12792	TGCAAGTACAAACCTACCTCCCT	0.9409	0.755365	4
14942	TTTATTAAATGGAAAACCAGCTG	0.9409	0.755408	4
3010	AACAATACATATGTGAAGCCAAT	0.9408	0.75513	4
8638	GTTTAGACATGACATGAACAGGT	0.9408	0.755268	4
9994	GGTAAAGAACATCAGAACCTGAG	0.9408	0.755335	4
6843	CTTTGCTATAGTAGTCGGCATAG	0.9407	0.754837	4
25457	AACAAAATCTGAAGGAGTAGCAT	0.9407	0.755096	4
25837	TAGTCGTAACAATTAGTATGCCA	0.9407	0.754932	4
13534	TTGTAGATGTCAAAAGCCCTGTA	0.9406	0.754809	4
24583	CTCTAATTAATTGTTGAGTCACA	0.9406	0.754826	4
25974	CAACACAGTCTTTTACTCCAGAT	0.9406	0.754828	4
4143	AACCACAGCAGTTAAAACACCCT	0.9405	0.754658	4
10847	AGTAATTCTTTTAATGAAGCACA	0.9405	0.754736	4
24386	TGAAGTTTTCCAAGTGCACTTGC	0.9405	0.754595	4
14972	TGAATCATAATAAAGTCTAGCCT	0.9404	0.754516	4
24830	GAAACAAAGACACCTTCACGAGG	0.9404	0.754564	4
9323	AGTAAATTTACAGCATCTACACC	0.9403	0.754078	4
11807	ACTTTGATACAAGGTTTGCCACC	0.9403	0.754151	4
26752	CATTGCGATAGCAATTCCACCGG	0.9403	0.754121	4
8934	GTAACAGATGTTACCAACTGCAC	0.9402	0.753963	4
12432	AGGTATTATGTTCAAGGGAACAC	0.9402	0.753936	4
17889	TTACATTACAAGAGTGAGCTGTT	0.9402	0.753829	4
4438	CTATGGCTTTAGTTTCCACACAG	0.9401	0.753698	4
14121	CTACAACAGGAACTCCACTACCT	0.9401	0.753692	4
20873	TGCAACTCCTTTATCAGAACCAG	0.9401	0.753667	4
2660	ATATTAGGTGCAAGGGCACAGTA	0.94	0.753643	4
3615	TTTGTTAACATTTGGGCCGACAA	0.94	0.753626	4
8598	AGCAGCAACAAAAAGGAACACAA	0.94	0.753655	4
7785	TTCATAAGTCTTTTGACCAGCTT	0.9399	0.753561	4
8175	TGAATCAACAAACCCTTGCCGAG	0.9399	0.753452	4
27119	TTAATTTATAGTTGCCAATCCTG	0.9399	0.753583	4
14238	CATATTTTAACAAATCCCACTTA	0.9398	0.753438	4
18390	CATAACCTGTAGGTACAGCAACT	0.9398	0.753278	4
18674	AGTGGAAAAGCATGTGGCACGTC	0.9398	0.75333	4
857	AGAAGGTCTTTAATGCACTCAAG	0.9397	0.753252	4
9307	CTACACCACAGAAAACTCCTGGT	0.9397	0.753193	4
10487	ATGTTAAAACCAACACTACCACA	0.9397	0.753048	4
2349	GGCTTTAAGTTTAGCTCCACCAA	0.9396	0.752853	4
12218	TCAAATTCAGATTTAGCCACATT	0.9396	0.752843	4
1208	TTCATGAGAGTTGAAAGGCACAT	0.9395	0.752705	4
5808	CTTTGTAAGTAAAGCACCGTCTA	0.9395	0.752787	4
8020	CATCAAACATTTTAACTGCAACT	0.9395	0.752661	4
705	ATAAGGATCAGTGCCAAGCTCGT	0.9394	0.752532	4
18360	CACCTGTAGAAAAACCTAGCTGT	0.9394	0.752626	4
19596	GAAGTCTTGTAAAAGTGTTCCAG	0.9394	0.752544	4
1318	AACCACAAGTAGTGGCACCTTCT	0.9393	0.752134	4
5191	ATGCTGACATGTACCTACCCAGA	0.9393	0.752491	4
17676	TTGCAGATGAAACATCATGCGTG	0.9393	0.752074	4
2967	AAATAAGTAGTATGTAGCCATAC	0.9392	0.751941	4
9089	CGTAAACTTTCATAAGCAACAGA	0.9392	0.751859	4
14239	TCATATTTTAACAAATCCCACTT	0.9392	0.751837	4
4065	AATGTCACTAACAAGAGTGGCAG	0.9391	0.751781	4
11666	AGAGTCAGTCTAAAGTAGCGGTT	0.9391	0.751735	4
18052	CTACAATCTTTAAAGAGTCCTGT	0.9391	0.751798	4
5177	CTACCCAGAAAACTAGGATCAGT	0.939	0.751575	4
10115	TTAAGTGTAGTTGTACCACAAGT	0.939	0.751722	4
10493	TAATCTATGTTAAAACCAACACT	0.939	0.751539	4
19147	AATTTGTCAGAATGTGTGGCATA	0.9389	0.751524	4
22338	ATAATAAGCTGCAGCACCAGCTG	0.9389	0.751473	4
26289	AAGCAAGAAAAAGAAGTACGCTA	0.9389	0.7515	4
2885	TTTATGACAGCATCTGCCACAAC	0.9388	0.751159	4
28189	TTCATAGAACGAACAACGCACTA	0.9388	0.751204	4
5812	AGGACTTTGTAAGTAAAGCACCG	0.9387	0.751082	4
17665	ACATCATGCGTGATAACACCCTT	0.9387	0.751136	4
25918	TCATGTTCAGAAATAGGACTTGT	0.9387	0.751095	4
11006	AAAATTGTGAGTAACAACCAGTG	0.9386	0.751057	4
11052	GAACAAAGACCATTGAGTACTCT	0.9386	0.751017	4
24074	GCAATATCACCAAGGCAATCACC	0.9386	0.751001	4
9042	ACAATATGGTACTGGCTTACCAG	0.9385	0.750987	4
9317	TTTACAGCATCTACACCACAGAA	0.9385	0.75094	4
25271	AGACAACTACAGCAACTGGTCAT	0.9385	0.750901	4
13254	TGGATGATCTATGTGGCAACGGC	0.9384	0.750812	4
21374	GTCAAATAAAGAATAGGAAGACA	0.9384	0.750678	4
27681	CAATAAGAAAAATTGGAGAGTAA	0.9384	0.750839	4
16279	CTACGTATGCAAGCACCACATCT	0.9383	0.750636	4
21156	GTTCTGTTATCTTTATAGCCACG	0.9383	0.750647	4
27878	ATTTCATGTTCGTTTAGGCGTGA	0.9383	0.750633	4
1261	TGGCTTTAACAAAATCGCCCGTC	0.9382	0.750332	4
17588	ATCATAAACCAAAGCACTCACAG	0.9382	0.750199	4
26988	TCCTTGATGTCACAGCGTCCTAG	0.9382	0.750272	4
15012	TTGTATATGCGAAAAGTGCATCT	0.9381	0.750124	4
18208	TAATTCATTTTAAAACCCATCAT	0.9381	0.75018	4
18877	ACAAAGCACTCGTGGACAGCTAG	0.9381	0.750041	4
1254	AACAAAATCGCCCGTCTGCCATG	0.938	0.749832	4
25199	AAACCTAGCCAAATGTACCATGG	0.938	0.749941	4
1296	TTTAGTCAAATTCTCAGTGCCAC	0.9379	0.749692	4
27997	ATAGAAGTGAATAGGACACGGGT	0.9379	0.749739	4
29553	AACGTTTATATAGCCCATCTGCC	0.9379	0.749669	4
13257	ATTTGGATGATCTATGTGGCAAC	0.9378	0.749376	4
13767	GACGTGATATATGTGGTACCATG	0.9378	0.74964	4
18710	AATAGAATGATGCCAACAGGCAT	0.9378	0.749307	4
4254	GTAACCATTTAAACCCTGACCCG	0.9377	0.749193	4
10259	CTGAGTTGAACATTACCAGCCTG	0.9377	0.749251	4
10278	CATAGAATGTCCAATAACCCTGA	0.9377	0.749298	4
6541	CATAAGCAGCCATTAGATCTGTG	0.9376	0.749176	4
25225	TTACTATGGCAATCAAGCCAGCT	0.9376	0.749165	4
29798	ATTAATTTTACACATTAGGGCTC	0.9376	0.748972	4
10843	ATTCTTTTAATGAAGCACACATA	0.9375	0.748848	4
11524	TAAAAACAATACCTCTGGCCAAA	0.9375	0.74885	4
18290	GACATCGAAGCCAATCCATGCAC	0.9375	0.74896	4
8887	AAAAGTCACCATTAGTTGTGCGT	0.9374	0.748727	4
12487	TTTTATATGTGTTATAGTCTGGT	0.9374	0.748628	4
23515	AGTTGTTGACATGTTCAGCCCCT	0.9374	0.748697	4
4517	TAAAAGTAAAATCTAGCACCATA	0.9373	0.748606	4
12729	AGCAGTTTGTGTAGTACCGGCAG	0.9373	0.748615	4
13338	AAGTGTAAAACCCACAGGGTCAT	0.9372	0.748407	4
25126	ATTCATTTAAATTCTTGGCAACC	0.9372	0.748292	4
28920	CAGCAGCAAAGCAAGAGCAGCAT	0.9372	0.748398	4
951	ATGCTCATGTTCACGGCAGCAGT	0.9371	0.748154	4
27493	TCGTATGTTCCAGAAGAGCAAGG	0.9371	0.748268	4
28583	TAGAAATACCATCTTGGACTGAG	0.9371	0.748121	4
4506	TCTAGCACCATAATCAACCACAC	0.937	0.747989	4
22892	TAATTATAATTACCACCAACCTT	0.937	0.74806	4
23336	GTTATAACACTGACACCACCAAA	0.937	0.747955	4
9642	TGTGAACATAACCATCCACTGAA	0.9369	0.747814	4
21117	GCTTTTGTTGTATAAACCCACAA	0.9369	0.747873	4
25813	CAAAGAAAATAGTTGGCATCATA	0.9369	0.747929	4
12861	ATAGATAGTACCAGTTCCATCAC	0.9368	0.747723	4
18574	CATAAGACAAATACGACTCTGTC	0.9368	0.747787	4
24854	GTTACAAACCAGTGTGTGCCATT	0.9368	0.747737	4
7235	TATGCCAAAAACCACTCTGCAAC	0.9367	0.747639	4
14613	CTACTGAAAAGCACGTAGTGCGT	0.9367	0.747626	4
14966	ATAATAAAGTCTAGCCTTACCCC	0.9367	0.747688	4
10092	TACTTGTACCATACAACCCTCAA	0.9366	0.74752	4
16752	AATTTCGGTTAAGTGGTGGTCTA	0.9366	0.747607	4
26840	GATTGAATGACCACATGGAACGC	0.9366	0.747566	4
6157	AATCAATAGCCACCACATCACCA	0.9365	0.747508	4
11526	CATAAAAACAATACCTCTGGCCA	0.9365	0.747502	4
5340	ATAAGCATCTTGTAGAGCAGGTG	0.9364	0.747356	4
18718	TCAAATCCAATAGAATGATGCCA	0.9364	0.747494	4
22673	TTAAAAGTGGAAAATGATGCGGA	0.9364	0.747361	4
5551	ACATAACAGCTTCTACACCCTTA	0.9363	0.747181	4
5757	ATGTTTATAGTGACCACACTGGT	0.9363	0.747161	4
18572	TAAGACAAATACGACTCTGTCAG	0.9363	0.747074	4
2662	TCATATTAGGTGCAAGGGCACAG	0.9362	0.746934	4
10537	TTGGTAATTCCATATGGTGCATG	0.9362	0.746945	4
18209	ATAATTCATTTTAAAACCCATCA	0.9362	0.747064	4
953	TCATGCTCATGTTCACGGCAGCA	0.9361	0.746927	4
24075	AGCAATATCACCAAGGCAATCAC	0.9361	0.746826	4
27682	ACAATAAGAAAAATTGGAGAGTA	0.9361	0.746742	4
8322	GTCAATACAAGCACCAAGGTCAC	0.936	0.746686	4
13250	TGATCTATGTGGCAACGGCAGTA	0.936	0.746439	4
18956	TTGAACCTTTCTACAAGCCGCAT	0.936	0.746505	4
7815	TAAGTTAACAAAATGAGAGAGAG	0.9359	0.74614	4
10954	CACTTTGGAAAGTAACACCTGAG	0.9359	0.746158	4
14024	AACAATACCAGCATTTCGCATGG	0.9359	0.74636	4
6647	CAAGGGACACTATTAACAGCAGC	0.9358	0.746001	4
13176	TGTAACTGTTATTGCCTGACCAG	0.9358	0.746034	4
19249	AAGTTAAGGTTAGATAGCACTCT	0.9358	0.746036	4
939	ACGGCAGCAGTATACACCCCTCT	0.9357	0.745911	4
24093	ACAAATGAGGTCTCTAGCAGCAA	0.9357	0.745869	4
1353	ACAATAAATTTTAACAACAGCAT	0.9356	0.745864	4
7234	ATGCCAAAAACCACTCTGCAACT	0.9356	0.745702	4
18853	CACCTAGTCATGATTGCATCACA	0.9356	0.745603	4
496	TAACATGACCATGAGGTGCAGTT	0.9355	0.745456	4
16708	AGATGTAATTCTCTGTCAGACAG	0.9355	0.745424	4
28193	AGTCTTCATAGAACGAACAACGC	0.9355	0.745487	4
10633	TAATAGTTGTGTCCGTACCAGCT	0.9354	0.745213	4
18340	TGTAAAGGTAAATTGGTACCAAC	0.9354	0.745285	4
20169	CAGGTAATTGTTGGACAACACCA	0.9354	0.745153	4
611	AGAAGAACCTTGCGGTAAGCCAC	0.9353	0.744985	4
11863	AGAGTAAGACTACTGATGTGCAC	0.9353	0.745114	4
20166	GTAATTGTTGGACAACACCATCA	0.9353	0.745009	4
2351	AAGGCTTTAAGTTTAGCTCCACC	0.9352	0.744856	4
19889	AGATATATGTGCTGGAGCATCTC	0.9352	0.744859	4
21188	CATGAGCTTATAAAGATCAGCAT	0.9352	0.744871	4
3085	CATATTGAGTTGATGGCTCAAAC	0.9351	0.744803	4
25125	TTCATTTAAATTCTTGGCAACCT	0.9351	0.744712	4
25830	AACAATTAGTATGCCAGCAAAGA	0.9351	0.744736	4
14021	AATACCAGCATTTCGCATGGCAT	0.935	0.744692	4
23561	TAACTAGCGCATATACCTGCACC	0.935	0.744707	4
24694	AGGACATAAGATGATAGCCCTTT	0.935	0.744695	4
5988	TACAAGATCAATTGGTTGCTCTG	0.9349	0.744629	4
22360	TCCTAGGTTGAAGATAACCCACA	0.9349	0.744546	4
338	CCAAAGCCACGTACGAGCACGTC	0.9348	0.744518	4
17813	AACAGTTTGAGTTGGTAGTCCCA	0.9348	0.744492	4
26837	TGAATGACCACATGGAACGCGTA	0.9348	0.744509	4
3699	ACCAGCTGATAATAATGGTGCAA	0.9347	0.744177	4
7719	ATCAACGATGTAAGAAGACTGGT	0.9347	0.744401	4
20622	AAAATGTTTCTACATGGCCATCT	0.9347	0.744273	4
716	TGAAAATCTTCATAAGGATCAGT	0.9346	0.744115	4
23513	TTGTTGACATGTTCAGCCCCTAT	0.9346	0.744141	4
27511	TGAAATGGTGAATTGCCCTCGTA	0.9346	0.744172	4
1466	CCTCCAAAGGCAATAGTGCGACC	0.9345	0.744	4
4705	CATTATACGCTGTAACAGCATCA	0.9345	0.744085	4
9997	GTTGGTAAAGAACATCAGAACCT	0.9345	0.744106	4
3442	GTTTAAGGTAAACATTGGCTGCA	0.9344	0.743995	4
15859	GAGCAAAATTCATGAGGTCCTTT	0.9344	0.743999	4
24255	CCTATAAGCCATTTGCATAGCAA	0.9344	0.7439	4
16710	AAAGATGTAATTCTCTGTCAGAC	0.9343	0.743842	4
18518	TACAATCTTTATACGCACTACAT	0.9343	0.743845	4
22672	TAAAAGTGGAAAATGATGCGGAA	0.9343	0.743639	4
13123	AATTAGTGATTGGTTGTCCCCCA	0.9342	0.743402	4
13511	TACGACATCAGTACTAGTGCCTG	0.9342	0.743123	4
17086	AAATGACTCTTACCAGTACCAGG	0.9342	0.743385	4
1707	CACAAAAGCACTTGTGGAAGCAG	0.9341	0.743031	4
15594	TGTGTTGTAAATTGCGGACATAC	0.9341	0.743122	4
18592	AACTCAAAGCCATGTGCCCATAA	0.934	0.74303	4
19287	GTTTATTTACATACAAACTGCCA	0.934	0.743015	4
26371	CTCACGTTAACAATATTGCAGCA	0.934	0.742982	4
8610	TAAATAGAAAATAGCAGCAACAA	0.9339	0.742737	4
15716	GAAACACACAACAGCATCGTCAG	0.9339	0.742895	4
20235	AATCAATTTCCATTTGACTCCTG	0.9339	0.74273	4
7645	CATCACTAATAAATGTACTACCA	0.9338	0.74264	4
24831	TGAAACAAAGACACCTTCACGAG	0.9338	0.74268	4
25699	GCATAAAGATAGAGAAAAGGGGC	0.9338	0.742662	4
11107	ACATAGCAATAATACCCATAGCA	0.9337	0.742562	4
11643	GAGTAAACAAAAGAGGCCAAAGT	0.9337	0.742468	4
12791	GCAAGTACAAACCTACCTCCCTT	0.9337	0.742403	4
7466	GTTGATGAATTACAACCGTCTAC	0.9336	0.742226	4
16388	TGTGACATCACAACCTGGAGCAT	0.9336	0.742349	4
19446	AACGTGTTATACACGTAGCAGAC	0.9336	0.74227	4
13442	AAAAACGATTGTGCATCAGCTGA	0.9335	0.741975	4
27081	GCAAAACCTGAGTCACCTGCTAC	0.9335	0.74201	4
29609	TTACGAGAATTCATTCTGCACAA	0.9335	0.741975	4
919	TCTTAGTGTCAATAAAGTCCAGT	0.9334	0.741682	4
8319	AATACAAGCACCAAGGTCACGGG	0.9334	0.741935	4
9497	AATAGTAAAGTATTAAAGGCAAC	0.9334	0.741876	4
7993	CACTATCACCAACATCAGACACT	0.9333	0.741643	4
24527	AACCTATCAATTTGCACTTCAGC	0.9333	0.741622	4
2718	AAAAGTAACCTTTGTTGGTGCAC	0.9332	0.741478	4
8782	TAGTATAACTACCACCACGCTGG	0.9332	0.741568	4
21155	TTCTGTTATCTTTATAGCCACGG	0.9332	0.741504	4
4180	GCATTTCAGTAGTGCCACCAGCC	0.9331	0.741313	4
16016	AGCATCTATAGCTAAAGACACGA	0.9331	0.741304	4
21118	AGCTTTTGTTGTATAAACCCACA	0.9331	0.741342	4
2334	TCCACCAATAATGATAGAGTCAG	0.933	0.741186	4
4257	AGTGTAACCATTTAAACCCTGAC	0.933	0.74128	4
20687	CATTTTGTAAAGATTAGGCATAG	0.933	0.741091	4
12727	CAGTTTGTGTAGTACCGGCAGCA	0.9329	0.740931	4
24471	TAAAACACTTGAAATTGCACCAA	0.9329	0.741076	4
25548	AAGCGCTCTGAAAAACAGCAAGA	0.9329	0.740944	4
6844	TCTTTGCTATAGTAGTCGGCATA	0.9328	0.740851	4
24695	AAGGACATAAGATGATAGCCCTT	0.9328	0.740834	4
28914	CAAAGCAAGAGCAGCATCACCGC	0.9328	0.740762	4
276	TTTCTCGTTGAAACCAGGGACAA	0.9327	0.740602	4
1489	AACCAACATAAGAGAACACACAG	0.9327	0.740425	4
9996	TTGGTAAAGAACATCAGAACCTG	0.9327	0.740448	4
8813	ACTGCAGCAATCAATGGGCAAGC	0.9326	0.740256	4
15718	TTGAAACACACAACAGCATCGTC	0.9326	0.740394	4
23422	GATCTGCATGAATAGCAACAGGG	0.9326	0.740176	4
800	ACATAGCGAGTGTATGCCCCTCC	0.9325	0.739949	4
22988	ACACCATTACAAGGTGTGCTACC	0.9325	0.740081	4
15041	TTGAGTTATAGTAGGGATGACAT	0.9324	0.739865	4
15992	CCGTTCAATCATAAGTGTACCAT	0.9324	0.73994	4
19875	GAGCATCTCTTTTGTAGTCCCAG	0.9324	0.739545	4
19820	ATTATTGAGTATTTTCACCTCTG	0.9323	0.739312	4
20234	ATCAATTTCCATTTGACTCCTGG	0.9323	0.73938	4
20891	TAAAACAGCTGTACCTGGTGCAA	0.9323	0.739392	4
10484	TTAAAACCAACACTACCACATGA	0.9322	0.739255	4
13386	ACAGCCATAACCTTTCCACATAC	0.9322	0.739162	4
20490	ATAAATCAATAACAGAACACACA	0.9322	0.739207	4
16328	TGATGTTGATATGACATGGTCGT	0.9321	0.739143	4
21229	TTCACATTAGTAACAAAGGCTGT	0.9321	0.739029	4
21899	ACAATAAGTAGGGACTGGGTCTT	0.9321	0.739002	4
7816	CTAAGTTAACAAAATGAGAGAGA	0.932	0.738944	4
17189	CAAATATTTTAATGCCTTCTCAC	0.932	0.738909	4
25561	GTTATGATTTTGGAAGCGCTCTG	0.932	0.738905	4
4704	ATTATACGCTGTAACAGCATCAG	0.9319	0.738728	4
8615	GTTATTAAATAGAAAATAGCAGC	0.9319	0.738836	4
14128	TAAGAATCTACAACAGGAACTCC	0.9319	0.738643	4
20031	CTGTAATAAGAACACCATTACGG	0.9318	0.738157	4
26449	TAGACCAGAAGATCAGGAACTCT	0.9318	0.738507	4
28483	TATTGGTGTTAATTGGAACGCCT	0.9318	0.738544	4
2068	TCAACTGAACAACACCACCTGTA	0.9317	0.738059	4
14770	CTGATAGCAGCATTACCATCCTG	0.9317	0.737929	4
22078	CAAGGTCCATAAGAAAAGGCTGA	0.9316	0.737739	4
28932	CAATCTGTCAAGCAGCAGCAAAG	0.9316	0.737891	4
29223	GACTTCCATGCCAATGCGCGACA	0.9316	0.737751	4
247	CCATCTTACCTTTCGGTCACACC	0.9315	0.737532	4
19179	TGCAATTCCAAAATAGGCATACA	0.9315	0.737621	4
24235	CAAATGGTATTTGTAATGCAGCA	0.9315	0.737536	4
5204	TTAGTGTGATTTAATGCTGACAT	0.9314	0.7374	4
22567	TAAAAACTTCACCAAAAGGGCAC	0.9314	0.737446	4
26290	AAAGCAAGAAAAAGAAGTACGCT	0.9314	0.737529	4
11236	TCATAATACGCATCACCCAACTA	0.9313	0.737345	4
11668	CAAGAGTCAGTCTAAAGTAGCGG	0.9313	0.737357	4
28076	ATTTAGAACCAGCCTCATCCACG	0.9313	0.737285	4
3510	ATCATCAGATTCAACTTGCATGG	0.9312	0.737028	4
6361	CAAGATTATCCATTCCCTGCGCG	0.9312	0.737171	4
16009	ATAGCTAAAGACACGAACCGTTC	0.9312	0.737143	4
1154	TAGACAGATCGAATTCTACCCAT	0.9311	0.736978	4
9275	TAATAATCATTGTTAAGTACCCA	0.9311	0.736948	4
9972	GTTACTGAAGTCATTGAGAGCCT	0.9311	0.736903	4
13087	CTTTGTAAGCTTTAGCAGCATCT	0.931	0.736831	4
15724	GTGCTATTGAAACACACAACAGC	0.931	0.736898	4
20890	AAAACAGCTGTACCTGGTGCAAC	0.931	0.736792	4
2092	AGATGTTAGTTAGCCACTGCGAA	0.9309	0.736739	4
26054	AACATGTTCAACACCAGTGTCTG	0.9309	0.736705	4
671	AATGACTTTAGATCGGCGCCGTA	0.9308	0.73619	4
1490	CAACCAACATAAGAGAACACACA	0.9308	0.736649	4
18693	AGGCATAAGTGTCTGAAGCAGTG	0.9308	0.736315	4
804	ATCGACATAGCGAGTGTATGCCC	0.9307	0.736148	4
14674	AAGTCTTTGTTAAAATTACCGGG	0.9307	0.736018	4
15988	TCAATCATAAGTGTACCATCTGT	0.9307	0.73605	4
2074	GCGAAGTCAACTGAACAACACCA	0.9306	0.735601	4
11667	AAGAGTCAGTCTAAAGTAGCGGT	0.9306	0.736018	4
26170	GGTTCATCATAAATTGGTTCCAT	0.9306	0.735702	4
1262	GTGGCTTTAACAAAATCGCCCGT	0.9305	0.735529	4
10804	CAGTTTGAGCAGAAAGAGGTCCT	0.9305	0.735571	4
[truncated: 26,751 more rows]
