# Supplementary material for: In Silico Prediction and Selection of Target Sequences in the SARS-CoV-2 RNA Genome for an Antiviral Attack
Source: Viruses. 2022 Feb 14;14(2):385. doi: 10.3390/v14020385 (PMC8880226; doi:10.3390/v14020385)
Supplement: Supplementary file 1 [file viruses-14-00385-s001.zip › Supplemental Table S4-viruses_MH2.xlsx]

## Sheet: Blad2
Supplemental Table S4. Design of conserved crRNAs for the Cas13d mediated knockdown against SARS-CoV-2 genome
Target sequence	crRNA name	crRNA sequence	Guide Score	Quartile	Mismatch
GATGGCACTTGTGGCTTAGTAGA	crRNA407	TCTACTAAGCCACAAGTGCCATC	0.813800186633816	4	> 3
TTGCCTCAACTTGAACAGCCCTATGTGTTCATCAAACGTT	crRNA460	GTTTGATGAACACATAGGGCTGT	0.663694744534726	4	> 3
	crRNA459	TTTGATGAACACATAGGGCTGTT	0.65589193657605	4	> 3
	crRNA461	CGTTTGATGAACACATAGGGCTG	0.648205510475356	4	> 3
	crRNA456	GATGAACACATAGGGCTGTTCAA	0.579388749136023	3	> 3
	crRNA458	TTGATGAACACATAGGGCTGTTC	0.555869561382634	3	> 3
	crRNA457	TGATGAACACATAGGGCTGTTCA	0.534667069176102	3	> 3
	crRNA463	AACGTTTGATGAACACATAGGGC	0.472299291229779	3	> 3
	crRNA446	TAGGGCTGTTCAAGTTGAGGCAA	0.464590154414965	3	> 3
	crRNA455	ATGAACACATAGGGCTGTTCAAG	0.459650329348614	3	> 3
	crRNA462	ACGTTTGATGAACACATAGGGCT	0.434942590442085	3	> 3
	crRNA448	CATAGGGCTGTTCAAGTTGAGGC	0.402043800382626	3	> 3
	crRNA447	ATAGGGCTGTTCAAGTTGAGGCA	0.369173233164069	3	> 3
	crRNA449	ACATAGGGCTGTTCAAGTTGAGG	0.363547746623429	3	> 3
	crRNA450	CACATAGGGCTGTTCAAGTTGAG	0.357512150774519	3	> 3
	crRNA454	TGAACACATAGGGCTGTTCAAGT	0.327959950735045	3	> 3
TCAAGAAAACTGGAACACTAAACAT	crRNA738	ATGTTTAGTGTTCCAGTTTTCTT	0.199704151231237	2	> 3
	crRNA737	TGTTTAGTGTTCCAGTTTTCTTG	0.18629447796253	2	> 3
	crRNA736	GTTTAGTGTTCCAGTTTTCTTGA	0.175721799126862	2	> 3
ATTGTGGTGAAACTTCATGGCAG	crRNA1239	CTGCCATGAAGTTTCACCACAAT	0.506420954964843	3	> 3
AAGAAATTCTTGGAACTGTTTCTTGGAATTTGCGAGA	crRNA4369	GCAAATTCCAAGAAACAGTTCCA	0.691256264575132	4	> 3
	crRNA4366	AATTCCAAGAAACAGTTCCAAGA	0.615718234245376	4	> 3
	crRNA4367	AAATTCCAAGAAACAGTTCCAAG	0.598363760873437	4	> 3
	crRNA4368	CAAATTCCAAGAAACAGTTCCAA	0.582668537595859	3	> 3
	crRNA4370	CGCAAATTCCAAGAAACAGTTCC	0.457658881288716	3	> 3
	crRNA4364	TTCCAAGAAACAGTTCCAAGAAT	0.354970370186381	3	> 3
	crRNA4365	ATTCCAAGAAACAGTTCCAAGAA	0.346115378640572	3	> 3
GAGTTAGGTGATGTTAGAGAAACAATGA	crRNA5440	TCATTGTTTCTCTAACATCACCT	0.664428370258684	4	> 3
	crRNA5439	CATTGTTTCTCTAACATCACCTA	0.573486057149924	3	> 3
	crRNA5437	TTGTTTCTCTAACATCACCTAAC	0.545367352824871	3	> 3
	crRNA5435	GTTTCTCTAACATCACCTAACTC	0.514259844042244	3	> 3
	crRNA5436	TGTTTCTCTAACATCACCTAACT	0.389314330188905	3	> 3
GTGGTGTGTAAAACTTGTGGACA	crRNA5513	TGTCCACAAGTTTTACACACCAC	0.906282897326255	4	> 3
GAGTCACCTTTTGTTATGATGTC	crRNA5666	GACATCATAACAAAAGGTGACTC	0.893397666548269	4	> 3
CAGGGAATGGATAATCTTGCCTG	crRNA6365	CAGGCAAGATTATCCATTCCCTG	0.609239941586254	4	> 3
TAGTCTTACTATTAAGAAACCTAATGA	crRNA6575	TTAGGTTTCTTAATAGTAAGACT	0.338723518654443	3	> 3
	crRNA6576	ATTAGGTTTCTTAATAGTAAGAC	0.329665570519024	3	> 3
AGAGTGGTTTTTGGCATATATTCT	crRNA7240	GAATATATGCCAAAAACCACTCT	0.716000506298023	4	> 3
	crRNA7241	AGAATATATGCCAAAAACCACTC	0.59573884580058	4	> 3
GTACATTTTATTAGTAATTCTTGGCTTATGTGGTT	crRNA7341	CCACATAAGCCAAGAATTACTAA	0.121695783187891	1	> 3
	crRNA7342	ACCACATAAGCCAAGAATTACTA	0.118225762529242	1	> 3
	crRNA7340	CACATAAGCCAAGAATTACTAAT	0.110505099582458	1	> 3
	crRNA7343	AACCACATAAGCCAAGAATTACT	0.101699368618842	1	> 3
	crRNA7331	CAAGAATTACTAATAAAATGTAC	0.0897574809379995	1	> 3
	crRNA7336	TAAGCCAAGAATTACTAATAAAA	0.0745753932536333	1	> 3
	crRNA7335	AAGCCAAGAATTACTAATAAAAT	0.0664681738324225	1	> 3
	crRNA7339	ACATAAGCCAAGAATTACTAATA	0.0548389129599786	1	> 3
	crRNA7334	AGCCAAGAATTACTAATAAAATG	0.0502143474415633	1	> 3
	crRNA7337	ATAAGCCAAGAATTACTAATAAA	0.0470626543369188	1	> 3
	crRNA7338	CATAAGCCAAGAATTACTAATAA	0.0464249817444476	1	> 3
	crRNA7333	GCCAAGAATTACTAATAAAATGT	0.045296883646791	1	> 3
	crRNA7332	CCAAGAATTACTAATAAAATGTA	0.0436855994942247	1	> 3
TATGTATGGAAAAGTTATGTGCATGTTGT	crRNA7440	ATGCACATAACTTTTCCATACAT	0.426974492326699	3	> 3
	crRNA7442	ACATGCACATAACTTTTCCATAC	0.397203707950229	3	> 3
	crRNA7445	ACAACATGCACATAACTTTTCCA	0.378448338548237	3	> 3
	crRNA7439	TGCACATAACTTTTCCATACATA	0.356366003389601	3	> 3
	crRNA7441	CATGCACATAACTTTTCCATACA	0.323839652589693	3	> 3
GAATGTACAACTATTGTTAATGGTGTTAGAA	crRNA7529	CCATTAACAATAGTTGTACATTC	0.421445171147978	3	> 3
	crRNA7531	CACCATTAACAATAGTTGTACAT	0.382231072257199	3	> 3
	crRNA7532	ACACCATTAACAATAGTTGTACA	0.35526052001563	3	> 3
	crRNA7533	AACACCATTAACAATAGTTGTAC	0.336611867653311	3	> 3
CAAGGGTTTGTTGATTCAGATGTAGAAA	crRNA8182	CTACATCTGAATCAACAAACCCT	0.69763659271422	4	> 3
	crRNA8183	TCTACATCTGAATCAACAAACCC	0.614033451998395	4	> 3
	crRNA8181	TACATCTGAATCAACAAACCCTT	0.562624272105352	3	> 3
	crRNA8180	ACATCTGAATCAACAAACCCTTG	0.550880388589291	3	> 3
	crRNA8184	TTCTACATCTGAATCAACAAACC	0.432350117338931	3	> 3
TGTCTGAACAACTACGAAAACAAATACGTAGTGCTGC	crRNA8428	TTTGTTTTCGTAGTTGTTCAGAC	0.540292557354159	3	> 3
	crRNA8435	CTACGTATTTGTTTTCGTAGTTG	0.459565542281864	3	> 3
	crRNA8430	TATTTGTTTTCGTAGTTGTTCAG	0.455408	3	> 3
	crRNA8427	TTGTTTTCGTAGTTGTTCAGACA	0.445910302022802	3	> 3
	crRNA8434	TACGTATTTGTTTTCGTAGTTGT	0.431453853332138	3	> 3
	crRNA8429	ATTTGTTTTCGTAGTTGTTCAGA	0.370651201473159	3	> 3
	crRNA8440	CAGCACTACGTATTTGTTTTCGT	0.347932753504055	3	> 3
	crRNA8437	CACTACGTATTTGTTTTCGTAGT	0.337638747105891	3	> 3
	crRNA8436	ACTACGTATTTGTTTTCGTAGTT	0.325355251159588	3	> 3
TATTTAATAACACCTGTTCATGTCAT	crRNA8629	TGACATGAACAGGTGTTATTAAA	0.174173533908402	2	> 3
	crRNA8630	ATGACATGAACAGGTGTTATTAA	0.15994849838838	1	> 3
	crRNA8627	ACATGAACAGGTGTTATTAAATA	0.151189903987885	1	> 3
	crRNA8628	GACATGAACAGGTGTTATTAAAT	0.140345793981569	1	> 3
TGGTAGTTATACTAATGACAAAGC	crRNA8791	CTTTGTCATTAGTATAACTACCA	0.449373417942108	3	> 3
	crRNA8792	GCTTTGTCATTAGTATAACTACC	0.376696753708975	3	> 3
TCTGTTATTTACTTGTACTTGACATT	crRNA9582	TGTCAAGTACAAGTAAATAACAG	0.186715113152246	2	> 3
	crRNA9581	GTCAAGTACAAGTAAATAACAGA	0.183960425633298	2	> 3
	crRNA9583	ATGTCAAGTACAAGTAAATAACA	0.153121658415455	1	> 3
	crRNA9584	AATGTCAAGTACAAGTAAATAAC	0.131501996341244	1	> 3
TGGATGGTTATGTTCACACCTTTAGTACCTTTCTGGAT	crRNA9657	GAAAGGTACTAAAGGTGTGAACA	0.604458097980852	4	> 3
	crRNA9648	TAAAGGTGTGAACATAACCATCC	0.604176986189281	4	> 3
	crRNA9658	AGAAAGGTACTAAAGGTGTGAAC	0.602940434540641	4	> 3
	crRNA9647	AAAGGTGTGAACATAACCATCCA	0.596194303035499	4	> 3
	crRNA9659	CAGAAAGGTACTAAAGGTGTGAA	0.578866324220174	3	> 3
	crRNA9660	CCAGAAAGGTACTAAAGGTGTGA	0.49114150158253	3	> 3
	crRNA9661	TCCAGAAAGGTACTAAAGGTGTG	0.428624458241932	3	> 3
	crRNA9656	AAAGGTACTAAAGGTGTGAACAT	0.4220493978106	3	> 3
	crRNA9651	TACTAAAGGTGTGAACATAACCA	0.352187578194351	3	> 3
	crRNA9655	AAGGTACTAAAGGTGTGAACATA	0.350515638903852	3	> 3
	crRNA9652	GTACTAAAGGTGTGAACATAACC	0.336408972827941	3	> 3
TCATTTGTATTTCCACAAAGCATTT	crRNA9699	ATGCTTTGTGGAAATACAAATGA	0.174989218917937	2	> 3
	crRNA9700	AATGCTTTGTGGAAATACAAATG	0.169844631490632	2	> 3
	crRNA9701	AAATGCTTTGTGGAAATACAAAT	0.164225300671063	2	> 3
GTCTTTAATGGTGTTTCCTTTAGTAC	crRNA9763	TACTAAAGGAAACACCATTAAAG	0.162576201273666	2	> 3
	crRNA9764	GTACTAAAGGAAACACCATTAAA	0.0958189199933316	1	> 3
	crRNA9761	CTAAAGGAAACACCATTAAAGAC	0.0903693619796794	1	> 3
	crRNA9762	ACTAAAGGAAACACCATTAAAGA	0.0840104329084473	1	> 3
AATAAGTACAAGTATTTTAGTGGAG	crRNA9900	TCCACTAAAATACTTGTACTTAT	0.153816973972494	1	> 3
	crRNA9901	CTCCACTAAAATACTTGTACTTA	0.146415066971174	1	> 3
	crRNA9899	CCACTAAAATACTTGTACTTATT	0.101152742936971	1	> 3
ATTGGACATTCTATGCAAAATTGTGT	crRNA10288	CACAATTTTGCATAGAATGTCCA	0.707892156142325	4	> 3
	crRNA10289	ACACAATTTTGCATAGAATGTCC	0.617432055427814	4	> 3
	crRNA10287	ACAATTTTGCATAGAATGTCCAA	0.37817198626799	3	> 3
	crRNA10286	CAATTTTGCATAGAATGTCCAAT	0.374964318891734	3	3
CAAAATGGTATGAATGGACGTACCATATTGGGTAGTGCTTT	crRNA10885	CACTACCCAATATGGTACGTCCA	0.828911094779369	4	> 3
	crRNA10887	AGCACTACCCAATATGGTACGTC	0.802905202070036	4	> 3
	crRNA10884	ACTACCCAATATGGTACGTCCAT	0.726377611297296	4	> 3
	crRNA10888	AAGCACTACCCAATATGGTACGT	0.688010736301187	4	> 3
	crRNA10886	GCACTACCCAATATGGTACGTCC	0.648962460484997	4	> 3
	crRNA10882	TACCCAATATGGTACGTCCATTC	0.63163604872684	4	> 3
	crRNA10883	CTACCCAATATGGTACGTCCATT	0.557416293005031	3	> 3
	crRNA10881	ACCCAATATGGTACGTCCATTCA	0.485334288326438	3	> 3
	crRNA10889	AAAGCACTACCCAATATGGTACG	0.406761701541982	3	> 3
	crRNA10880	CCCAATATGGTACGTCCATTCAT	0.355700668649041	3	> 3
AAGATGAATTTACACCTTTTGATGTTGTTAG	crRNA10925	CTAACAACATCAAAAGGTGTAAA	0.271118768328187	2	> 3
	crRNA10924	TAACAACATCAAAAGGTGTAAAT	0.24346980452878	2	> 3
	crRNA10917	ATCAAAAGGTGTAAATTCATCTT	0.170753422803375	2	> 3
	crRNA10918	CATCAAAAGGTGTAAATTCATCT	0.170097028097345	2	> 3
	crRNA10919	ACATCAAAAGGTGTAAATTCATC	0.158377376192443	1	> 3
	crRNA10920	AACATCAAAAGGTGTAAATTCAT	0.158211426476746	1	> 3
	crRNA10921	CAACATCAAAAGGTGTAAATTCA	0.146611976208937	1	> 3
	crRNA10922	ACAACATCAAAAGGTGTAAATTC	0.146152209949755	1	> 3
	crRNA10923	AACAACATCAAAAGGTGTAAATT	0.143437278371578	1	> 3
TATGGGTATTATTGCTATGTCTGCTTTTG	crRNA11110	CAGACATAGCAATAATACCCATA	0.428853183974605	3	> 3
	crRNA11111	GCAGACATAGCAATAATACCCAT	0.384626321511367	3	> 3
	crRNA11112	AGCAGACATAGCAATAATACCCA	0.349712271373429	3	> 3
TGTATAATGCTAGTTTATTGTTTCTTAGGCTATTT	crRNA11603	CCTAAGAAACAATAAACTAGCAT	0.38218008084279	3	> 3
	crRNA11602	CTAAGAAACAATAAACTAGCATT	0.375519017524191	3	> 3
	crRNA11604	GCCTAAGAAACAATAAACTAGCA	0.332206141317263	3	> 3
	crRNA11601	TAAGAAACAATAAACTAGCATTA	0.32902052997653	3	> 3
CAGTCTAAAATGTCAGATGTAAAGTG	crRNA11840	TTTACATCTGACATTTTAGACTG	0.334250256019951	3	> 3
TTTGAATGTGGCTAAATCTGAATTTGAC	crRNA12217	CAAATTCAGATTTAGCCACATTC	0.848475225340315	4	> 3
	crRNA12219	GTCAAATTCAGATTTAGCCACAT	0.840413258510747	4	> 3
	crRNA12218	TCAAATTCAGATTTAGCCACATT	0.752843107589631	4	> 3
	crRNA12216	AAATTCAGATTTAGCCACATTCA	0.576201546921111	3	> 3
ATGGCTGATCAAGCTATGACCCA	crRNA12275	TGGGTCATAGCTTGATCAGCCAT	0.532851762924437	3	> 3
GTTGTCATACCAGACTATAACACATATAA	crRNA12482	TATGTGTTATAGTCTGGTATGAC	0.567496451269623	3	> 3
	crRNA12483	ATATGTGTTATAGTCTGGTATGA	0.557048510318121	3	> 3
	crRNA12484	TATATGTGTTATAGTCTGGTATG	0.516711331434403	3	> 3
	crRNA12485	TTATATGTGTTATAGTCTGGTAT	0.512760746957138	3	> 3
	crRNA12481	ATGTGTTATAGTCTGGTATGACA	0.50911150967011	3	> 3
	crRNA12480	TGTGTTATAGTCTGGTATGACAA	0.334847755395015	3	> 3
GATGCAGATAGTAAAATTGTTCA	crRNA12572	TGAACAATTTTACTATCTGCATC	0.567615788343688	3	> 3
AAATTACAGAATAATGAGCTTAGTCCTGTTGCA	crRNA12687	TGCAACAGGACTAAGCTCATTAT	0.252389312060901	2	> 3
	crRNA12681	AGGACTAAGCTCATTATTCTGTA	0.164995694640347	2	> 3
	crRNA12683	ACAGGACTAAGCTCATTATTCTG	0.163615944129992	2	> 3
	crRNA12680	GGACTAAGCTCATTATTCTGTAA	0.162367799005796	2	> 3
	crRNA12682	CAGGACTAAGCTCATTATTCTGT	0.158511711468989	1	> 3
	crRNA12686	GCAACAGGACTAAGCTCATTATT	0.142730193642209	1	> 3
	crRNA12685	CAACAGGACTAAGCTCATTATTC	0.130409294029827	1	> 3
	crRNA12684	AACAGGACTAAGCTCATTATTCT	0.126838430913288	1	> 3
	crRNA12678	ACTAAGCTCATTATTCTGTAATT	0.121874299936073	1	> 3
	crRNA12679	GACTAAGCTCATTATTCTGTAAT	0.114826793775748	1	> 3
	crRNA12677	CTAAGCTCATTATTCTGTAATTT	0.109607843440158	1	> 3
TTCCCTAAGAGTGATGGAACTGG	crRNA12851	CCAGTTCCATCACTCTTAGGGAA	0.339035019774328	3	> 3
GGACAACCAATCACTAATTGTGTTAAGATGTTGTGTACACACACTGGTA	crRNA13127	ACACAATTAGTGATTGGTTGTCC	0.592622096147297	4	> 3
	crRNA13133	ATCTTAACACAATTAGTGATTGG	0.549002992039812	3	> 3
	crRNA13132	TCTTAACACAATTAGTGATTGGT	0.52104835128436	3	> 3
	crRNA13128	AACACAATTAGTGATTGGTTGTC	0.488692490809395	3	> 3
	crRNA13153	TACCAGTGTGTGTACACAACATC	0.439281677497375	3	> 3
	crRNA13130	TTAACACAATTAGTGATTGGTTG	0.430476316427835	3	> 3
GAAGCCAATATGGATCAAGAATC	crRNA13202	GATTCTTGATCCATATTGGCTTC	0.440359881613695	3	> 3
GGTGCATCGTGTTGTCTGTACTG	crRNA13232	CAGTACAGACAACACGATGCACC	0.880923764426934	4	> 3
TCGTTTTTAAACGGGTTTGCGGTGTAAGTGCAGCCCGTCTTACACC	crRNA13468	GCTGCACTTACACCGCAAACCCG	0.681460989958903	4	> 3
	crRNA13467	CTGCACTTACACCGCAAACCCGT	0.612425303505849	4	> 3
	crRNA13469	GGCTGCACTTACACCGCAAACCC	0.522559136512901	3	> 3
	crRNA13474	AGACGGGCTGCACTTACACCGCA	0.495315769874736	3	> 3
	crRNA13473	GACGGGCTGCACTTACACCGCAA	0.487286438174201	3	> 3
	crRNA13466	TGCACTTACACCGCAAACCCGTT	0.48075084160008	3	> 3
	crRNA13472	ACGGGCTGCACTTACACCGCAAA	0.466509454671041	3	> 3
	crRNA13475	AAGACGGGCTGCACTTACACCGC	0.465333109864456	3	> 3
	crRNA13471	CGGGCTGCACTTACACCGCAAAC	0.464232141929654	3	> 3
	crRNA13464	CACTTACACCGCAAACCCGTTTA	0.463585268752099	3	> 3
	crRNA13476	TAAGACGGGCTGCACTTACACCG	0.444343288378552	3	> 3
	crRNA13465	GCACTTACACCGCAAACCCGTTT	0.439155114030062	3	> 3
	crRNA13477	GTAAGACGGGCTGCACTTACACC	0.407195644510253	3	> 3
	crRNA13463	ACTTACACCGCAAACCCGTTTAA	0.372536311290991	3	> 3
	crRNA13479	GTGTAAGACGGGCTGCACTTACA	0.355690959177213	3	> 3
	crRNA13478	TGTAAGACGGGCTGCACTTACAC	0.34512655039742	3	> 3
	crRNA13470	GGGCTGCACTTACACCGCAAACC	0.342225679445356	3	> 3
	crRNA13480	GGTGTAAGACGGGCTGCACTTAC	0.332345890994185	3	> 3
TGGTACCACATATATCACGTCAACGTCTTACTAAATACACAATGGC	crRNA13769	TTGACGTGATATATGTGGTACCA	0.767375500318895	4	> 3
	crRNA13785	TGTATTTAGTAAGACGTTGACGT	0.675698526358976	4	> 3
	crRNA13784	GTATTTAGTAAGACGTTGACGTG	0.661825863733808	4	> 3
	crRNA13791	CCATTGTGTATTTAGTAAGACGT	0.626037232503544	4	> 3
	crRNA13783	TATTTAGTAAGACGTTGACGTGA	0.625839719517877	4	> 3
	crRNA13787	TGTGTATTTAGTAAGACGTTGAC	0.592911755812562	4	> 3
	crRNA13786	GTGTATTTAGTAAGACGTTGACG	0.545018973715864	3	> 3
	crRNA13781	TTTAGTAAGACGTTGACGTGATA	0.52948095317963	3	> 3
	crRNA13770	GTTGACGTGATATATGTGGTACC	0.526514353877489	3	> 3
	crRNA13788	TTGTGTATTTAGTAAGACGTTGA	0.522733011261463	3	> 3
	crRNA13789	ATTGTGTATTTAGTAAGACGTTG	0.518486654813552	3	> 3
	crRNA13792	GCCATTGTGTATTTAGTAAGACG	0.499832388232257	3	> 3
	crRNA13782	ATTTAGTAAGACGTTGACGTGAT	0.481196886597079	3	> 3
	crRNA13771	CGTTGACGTGATATATGTGGTAC	0.463982525674423	3	> 3
	crRNA13774	AGACGTTGACGTGATATATGTGG	0.392374357612663	3	> 3
	crRNA13790	CATTGTGTATTTAGTAAGACGTT	0.391988372135643	3	> 3
	crRNA13780	TTAGTAAGACGTTGACGTGATAT	0.387601031626233	3	> 3
	crRNA13772	ACGTTGACGTGATATATGTGGTA	0.375023634852539	3	> 3
	crRNA13773	GACGTTGACGTGATATATGTGGT	0.356922703437904	3	> 3
	crRNA13779	TAGTAAGACGTTGACGTGATATA	0.34554902338471	3	> 3
TTTGTTGATGGTGTTCCATTTGT	crRNA14440	ACAAATGGAACACCATCAACAAA	0.170842112039333	2	> 3
ACTATAACTCAAATGAATCTTAA	crRNA15052	TTAAGATTCATTTGAGTTATAGT	0.207050817971234	2	> 3
GTTCACTATATGTTAAACCAGGTGG	crRNA15452	ACCTGGTTTAACATATAGTGAAC	0.290029824496894	2	> 3
	crRNA15454	CCACCTGGTTTAACATATAGTGA	0.20662771386125	2	> 3
	crRNA15453	CACCTGGTTTAACATATAGTGAA	0.196597844984348	2	> 3
CACAGACTTTATGAGTGTCTCTATAGAAATAGAGATGTTGA	crRNA15623	TCTATTTCTATAGAGACACTCAT	0.624084032058272	4	> 3
	crRNA15624	CTCTATTTCTATAGAGACACTCA	0.576599342798962	3	> 3
	crRNA15625	TCTCTATTTCTATAGAGACACTC	0.554778656322671	3	> 3
	crRNA15626	ATCTCTATTTCTATAGAGACACT	0.543302344536056	3	> 3
	crRNA15627	CATCTCTATTTCTATAGAGACAC	0.499967922364876	3	> 3
	crRNA15613	TAGAGACACTCATAAAGTCTGTG	0.42752001394103	3	> 3
	crRNA15622	CTATTTCTATAGAGACACTCATA	0.354417971435645	3	> 3
	crRNA15621	TATTTCTATAGAGACACTCATAA	0.346394373703015	3	> 3
	crRNA15628	ACATCTCTATTTCTATAGAGACA	0.335149261652002	3	> 3
GTGTCTTTAGCTATAGATGCTTA	crRNA16018	TAAGCATCTATAGCTAAAGACAC	0.297620710572341	2	> 3
ATGTTAGACATGTATTCTGTTATGCTTACTAATGATAACACTTC	crRNA16151	GTTATCATTAGTAAGCATAACAG	0.530974550459277	3	> 3
	crRNA16146	CATTAGTAAGCATAACAGAATAC	0.435421617144172	3	> 3
	crRNA16140	TAAGCATAACAGAATACATGTCT	0.409830309300447	3	> 3
	crRNA16156	GAAGTGTTATCATTAGTAAGCAT	0.409792844591702	3	> 3
	crRNA16139	AAGCATAACAGAATACATGTCTA	0.405627529673153	3	> 3
	crRNA16135	ATAACAGAATACATGTCTAACAT	0.403766604569194	3	> 3
	crRNA16152	TGTTATCATTAGTAAGCATAACA	0.398511510525963	3	> 3
	crRNA16145	ATTAGTAAGCATAACAGAATACA	0.396294193650169	3	> 3
	crRNA16150	TTATCATTAGTAAGCATAACAGA	0.373124925844042	3	> 3
	crRNA16153	GTGTTATCATTAGTAAGCATAAC	0.35809226608416	3	> 3
	crRNA16141	GTAAGCATAACAGAATACATGTC	0.353391263871284	3	> 3
	crRNA16137	GCATAACAGAATACATGTCTAAC	0.353125331677499	3	> 3
	crRNA16136	CATAACAGAATACATGTCTAACA	0.348147305530803	3	< 3
	crRNA16138	AGCATAACAGAATACATGTCTAA	0.346746746301287	3	> 3
	crRNA16155	AAGTGTTATCATTAGTAAGCATA	0.342316710810322	3	> 3
AATTCACAGACTTCATTAAGATGTGGTG	crRNA16266	CACCACATCTTAATGAAGTCTGT	0.633890357993652	4	> 3
	crRNA16265	ACCACATCTTAATGAAGTCTGTG	0.461101867030428	3	> 3
	crRNA16263	CACATCTTAATGAAGTCTGTGAA	0.406362066468419	3	> 3
	crRNA16264	CCACATCTTAATGAAGTCTGTGA	0.376568443799359	3	> 3
AGTAAAGTACAAATAGGAGAGTA	crRNA16807	TACTCTCCTATTTGTACTTTACT	0.151444261227715	1	> 3
TCAGATGAGTTTTCTAGCAATGTTGCAAATTATCAAAA	crRNA17011	ACATTGCTAGAAAACTCATCTGA	0.506123116499186	3	> 3
	crRNA17012	AACATTGCTAGAAAACTCATCTG	0.469140435359351	3	> 3
	crRNA17024	TTGATAATTTGCAACATTGCTAG	0.429037458639437	3	> 3
	crRNA17023	TGATAATTTGCAACATTGCTAGA	0.358867773490208	3	> 3
	crRNA17013	CAACATTGCTAGAAAACTCATCT	0.337075540594422	3	> 3
	crRNA17025	TTTGATAATTTGCAACATTGCTA	0.325550844822462	3	> 3
GTTGGTATGCAAAAGTATTCTACA	crRNA17051	TGTAGAATACTTTTGCATACCAA	0.667892719176629	4	> 3
	crRNA17050	GTAGAATACTTTTGCATACCAAC	0.481260739061417	3	> 3
AAATGTAGTAGAATTATACCTGCACG	crRNA17224	CGTGCAGGTATAATTCTACTACA	0.376166521931571	3	> 3
	crRNA17223	GTGCAGGTATAATTCTACTACAT	0.323535002642097	3	> 3
GGCACACTAGAACCAGAATATTT	crRNA17479	AAATATTCTGGTTCTAGTGTGCC	0.435752310118771	3	> 3
AAAGTAGGCATACTTTGCATAAT	crRNA17941	ATTATGCAAAGTATGCCTACTTT	0.491311983709968	3	> 3
GGTGATGAACTGAAGATTAATGC	crRNA18937	GCATTAATCTTCAGTTCATCACC	0.618070882884528	4	> 3
ATTGGTAACCCTAAAGCTATTAAGTGTGTACC	crRNA19035	ACTTAATAGCTTTAGGGTTACCA	0.765868832842554	4	> 3
	crRNA19034	CTTAATAGCTTTAGGGTTACCAA	0.532038085002019	3	> 3
	crRNA19036	CACTTAATAGCTTTAGGGTTACC	0.514952182086267	3	> 3
	crRNA19037	ACACTTAATAGCTTTAGGGTTAC	0.504606672366161	3	> 3
	crRNA19041	GTACACACTTAATAGCTTTAGGG	0.474683130181285	3	> 3
	crRNA19042	GGTACACACTTAATAGCTTTAGG	0.432674863883779	3	> 3
	crRNA19040	TACACACTTAATAGCTTTAGGGT	0.420726338137888	3	> 3
	crRNA19038	CACACTTAATAGCTTTAGGGTTA	0.375612961176724	3	> 3
	crRNA19039	ACACACTTAATAGCTTTAGGGTT	0.371368097177689	3	> 3
AAGACTTCAGAGTTTAGAAAATGTGGCTTT	crRNA19615	GCCACATTTTCTAAACTCTGAAG	0.375552069713396	3	> 3
	crRNA19614	CCACATTTTCTAAACTCTGAAGT	0.359142902633068	3	> 3
	crRNA19613	CACATTTTCTAAACTCTGAAGTC	0.34809801114193	3	> 3
	crRNA19616	AGCCACATTTTCTAAACTCTGAA	0.336218994434511	3	> 3
	crRNA19617	AAGCCACATTTTCTAAACTCTGA	0.335774440992123	3	> 3
	crRNA19612	ACATTTTCTAAACTCTGAAGTCT	0.330424264671239	3	> 3
	crRNA19611	CATTTTCTAAACTCTGAAGTCTT	0.329899823872229	3	> 3
ATCATTAATAACACTGTTTACAC	crRNA19696	GTGTAAACAGTGTTATTAATGAT	0.152977827637039	1	> 3
GATTCAGATCTTAATGACTTTGTCTCTGATGCAGATTCAAC	crRNA20964	TTGAATCTGCATCAGAGACAAAG	0.50941203655018	3	> 3
	crRNA20962	GAATCTGCATCAGAGACAAAGTC	0.415586090100052	3	> 3
	crRNA20950	GAGACAAAGTCATTAAGATCTGA	0.358679575007679	3	> 3
	crRNA20949	AGACAAAGTCATTAAGATCTGAA	0.351298126159091	3	> 3
	crRNA20965	GTTGAATCTGCATCAGAGACAAA	0.342755136536643	3	> 3
ATTGCCTACACTATGTCACTTGGTGCAGAAAATT	crRNA23640	ACCAAGTGACATAGTGTAGGCAA	0.837755124348485	4	> 3
	crRNA23641	CACCAAGTGACATAGTGTAGGCA	0.646247696572183	4	> 3
	crRNA23642	GCACCAAGTGACATAGTGTAGGC	0.624903446944582	4	> 3
	crRNA23649	ATTTTCTGCACCAAGTGACATAG	0.458413248432406	3	> 3
	crRNA23643	TGCACCAAGTGACATAGTGTAGG	0.457512678232301	3	> 3
	crRNA23647	TTTCTGCACCAAGTGACATAGTG	0.376478474830817	3	> 3
	crRNA23651	GAATTTTCTGCACCAAGTGACAT	0.371457302172	3	> 3
	crRNA23650	AATTTTCTGCACCAAGTGACATA	0.332976690310247	3	> 3
CAAAGGAGTCAAATTACATTACAC	crRNA25358	GTGTAATGTAATTTGACTCCTTT	0.538486943950975	3	> 3
	crRNA25357	TGTAATGTAATTTGACTCCTTTG	0.52934895870192	3	> 3
AAAAGACTGTGTTGTATTACACAG	crRNA25984	CTGTGTAATACAACACAGTCTTT	0.295159460070804	2	> 3
	crRNA25983	TGTGTAATACAACACAGTCTTTT	0.220978136598289	2	> 3
ACGTTAATAGTTAATAGCGTACTTCT	crRNA26276	AAGTACGCTATTAACTATTAACG	0.201147621721623	2	> 3
	crRNA26275	AGTACGCTATTAACTATTAACGT	0.181159944297581	2	> 3
	crRNA26277	GAAGTACGCTATTAACTATTAAC	0.115699710369487	1	> 3
	crRNA26278	AGAAGTACGCTATTAACTATTAA	0.109977283280756	1	> 3
GCTGCAATATTGTTAACGTGAGTCTTGT	crRNA26372	ACTCACGTTAACAATATTGCAGC	0.629484185107516	4	> 3
TCTTCTGGTCTAAACGAACTAAA	crRNA26460	TTTAGTTCGTTTAGACCAGAAGA	0.500192184493574	3	> 3
TTTGGAACTTTAATTTTAGCCATG	crRNA26503	CATGGCTAAAATTAAAGTTCCAA	0.346178909313255	3	> 3
TCAGGTTTTGCTGCATACAGTCGCTAC	crRNA27095	AGCGACTGTATGCAGCAAAACCT	0.486248309645853	3	> 3
	crRNA27096	TAGCGACTGTATGCAGCAAAACC	0.426393465238901	3	> 3
	crRNA27097	GTAGCGACTGTATGCAGCAAAAC	0.399171567177753	3	> 3
	crRNA27094	GCGACTGTATGCAGCAAAACCTG	0.364619013060598	3	> 3
	crRNA27093	CGACTGTATGCAGCAAAACCTGA	0.355222670059768	3	> 3
TGACAATATTGCTTTGCTTGTACAGTAAGTGACAAC	crRNA27172	CACTTACTGTACAAGCAAAGCAA	0.604345245696197	4	> 3
	crRNA27173	TCACTTACTGTACAAGCAAAGCA	0.575645305909979	3	> 3
	crRNA27174	GTCACTTACTGTACAAGCAAAGC	0.515819288544129	3	> 3
	crRNA27175	TGTCACTTACTGTACAAGCAAAG	0.454397745462279	3	> 3
ACCGCTCTCACTCAACATGGCAAG	crRNA28433	TTGCCATGTTGAGTGAGAGCGGT	0.730730440034397	4	> 3
	crRNA28434	CTTGCCATGTTGAGTGAGAGCGG	0.612217298258247	4	> 3
AGCTACCAGACGAATTCGTGGTGGTGACGGTAAAATGAAA	crRNA28556	TTCATTTTACCGTCACCACCACG	0.90993960189984	4	> 3
	crRNA28557	TTTCATTTTACCGTCACCACCAC	0.907782537840575	4	> 3
	crRNA28555	TCATTTTACCGTCACCACCACGA	0.903771181360091	4	> 3
	crRNA28554	CATTTTACCGTCACCACCACGAA	0.763111658038988	4	> 3
	crRNA28553	ATTTTACCGTCACCACCACGAAT	0.659060693208175	4	> 3
	crRNA28545	GTCACCACCACGAATTCGTCTGG	0.622469996250624	4	> 3
	crRNA28544	TCACCACCACGAATTCGTCTGGT	0.587611571867786	4	> 3
	crRNA28540	CACCACGAATTCGTCTGGTAGCT	0.455648209451749	3	> 3
	crRNA28543	CACCACCACGAATTCGTCTGGTA	0.445533573724724	3	> 3
	crRNA28546	CGTCACCACCACGAATTCGTCTG	0.443468293138654	3	> 3
	crRNA28548	ACCGTCACCACCACGAATTCGTC	0.435777036583058	3	> 3
	crRNA28549	TACCGTCACCACCACGAATTCGT	0.423048421639314	3	> 3
	crRNA28552	TTTTACCGTCACCACCACGAATT	0.419711192605585	3	> 3
	crRNA28550	TTACCGTCACCACCACGAATTCG	0.411853394245579	3	> 3
	crRNA28551	TTTACCGTCACCACCACGAATTC	0.406358806983185	3	> 3
	crRNA28541	CCACCACGAATTCGTCTGGTAGC	0.374428597563301	3	> 3
	crRNA28542	ACCACCACGAATTCGTCTGGTAG	0.366958129157475	3	> 3
	crRNA28547	CCGTCACCACCACGAATTCGTCT	0.325307819425093	3	> 3
GGCAGACGTGGTCCAGAACAAAC	crRNA29096	GTTTGTTCTGGACCACGTCTGCC	0.50900361113694	3	> 3
GTTAATGGTTTAACTTCTATTAA	crRNA5246	TTAATAGAAGTTAAACCATTAAC	0.272654467252851	2	> 3
ACAGAGCAACCAATTGATCTTGTACCAAACCAACC	crRNA5988	TACAAGATCAATTGGTTGCTCTG	0.74462926131752	4	> 3
	crRNA5990	GGTACAAGATCAATTGGTTGCTC	0.685247504466672	4	> 3
	crRNA5987	ACAAGATCAATTGGTTGCTCTGT	0.659684472612008	4	> 3
	crRNA5991	TGGTACAAGATCAATTGGTTGCT	0.472879989349316	3	> 3
	crRNA5992	TTGGTACAAGATCAATTGGTTGC	0.418231376017696	3	> 3
TTAATAGTGTCCCTTGGGATACTATAG	crRNA6658	CTATAGTATCCCAAGGGACACTA	0.451474494592964	3	> 3
	crRNA6657	TATAGTATCCCAAGGGACACTAT	0.431213523886553	3	> 3
TAGAGGCTTCATTTAATTATTTGAAGTCA	crRNA6899	TTCAAATAATTAAATGAAGCCTC	0.849544076733272	4	> 3
	crRNA6898	TCAAATAATTAAATGAAGCCTCT	0.84790746522506	4	> 3
	crRNA6897	CAAATAATTAAATGAAGCCTCTA	0.732235431727503	4	> 3
	crRNA6900	CTTCAAATAATTAAATGAAGCCT	0.700761167352595	4	> 3
	crRNA6901	ACTTCAAATAATTAAATGAAGCC	0.555115373721426	3	> 3
TACTGTACTGGTTCTATACCTTGTAGTGTTTGTCTTAGTGGTTTAGAT	crRNA7108	TACAAGGTATAGAACCAGTACAG	0.922034381047336	4	> 3
	crRNA7112	ACACTACAAGGTATAGAACCAGT	0.872891999864827	4	> 3
	crRNA7111	CACTACAAGGTATAGAACCAGTA	0.776087031342953	4	> 3
	crRNA7113	AACACTACAAGGTATAGAACCAG	0.694483618216697	4	> 3
	crRNA7107	ACAAGGTATAGAACCAGTACAGT	0.661943775977481	4	> 3
	crRNA7109	CTACAAGGTATAGAACCAGTACA	0.626015338876315	4	> 3
	crRNA7124	CCACTAAGACAAACACTACAAGG	0.590773175938397	4	> 3
	crRNA7110	ACTACAAGGTATAGAACCAGTAC	0.542284006120193	3	> 3
	crRNA7123	CACTAAGACAAACACTACAAGGT	0.513823422160126	3	> 3
	crRNA7125	ACCACTAAGACAAACACTACAAG	0.486269962637806	3	> 3
	crRNA7131	ATCTAAACCACTAAGACAAACAC	0.466950710544873	3	> 3
	crRNA7118	AGACAAACACTACAAGGTATAGA	0.448737115488638	3	> 3
	crRNA7122	ACTAAGACAAACACTACAAGGTA	0.410725071946465	3	< 3
	crRNA7121	CTAAGACAAACACTACAAGGTAT	0.382495012621546	3	> 3
	crRNA7106	CAAGGTATAGAACCAGTACAGTA	0.350350933280831	3	> 3
	crRNA7119	AAGACAAACACTACAAGGTATAG	0.344330515326997	3	> 3
	crRNA7120	TAAGACAAACACTACAAGGTATA	0.335215902358264	3	> 3
	crRNA7126	AACCACTAAGACAAACACTACAA	0.334163120478406	3	> 3
	crRNA7114	AAACACTACAAGGTATAGAACCA	0.331828950163505	3	> 3
TAAGACACCTAAGTATAAGTTTGT	crRNA10343	ACAAACTTATACTTAGGTGTCTT	0.671820549878161	4	> 3
	crRNA10342	CAAACTTATACTTAGGTGTCTTA	0.543830312778242	3	> 3
CAACCAGGACAGACTTTTTCAGT	crRNA10373	ACTGAAAAAGTCTGTCCTGGTTG	0.396411587703715	3	> 3
ACTTCTAACTACTCAGGTGTAGTTACAACTGTCATG	crRNA11499	CATGACAGTTGTAACTACACCTG	0.843832076468219	4	> 3
	crRNA11497	TGACAGTTGTAACTACACCTGAG	0.785221606952535	4	> 3
	crRNA11498	ATGACAGTTGTAACTACACCTGA	0.772451505028999	4	> 3
	crRNA11495	ACAGTTGTAACTACACCTGAGTA	0.475021881237612	3	> 3
	crRNA11494	CAGTTGTAACTACACCTGAGTAG	0.432798415203236	3	> 3
	crRNA11496	GACAGTTGTAACTACACCTGAGT	0.431531729522817	3	> 3
	crRNA11493	AGTTGTAACTACACCTGAGTAGT	0.424832061633389	3	> 3
TATGTACAAATACCTACAACTTGTGCTAATGACCC	crRNA13321	GGTCATTAGCACAAGTTGTAGGT	0.52060152176501	3	> 3
	crRNA13322	GGGTCATTAGCACAAGTTGTAGG	0.421144444145797	3	> 3
	crRNA13319	TCATTAGCACAAGTTGTAGGTAT	0.390995320764515	3	> 3
	crRNA13320	GTCATTAGCACAAGTTGTAGGTA	0.357159756521219	3	> 3
	crRNA13318	CATTAGCACAAGTTGTAGGTATT	0.347357455189123	3	> 3
TTTTGCTAAATTCCTAAAAACTAATTGTTGTCGCTT	crRNA13588	TGGAAGCGACAACAATTAGTTTT	0.142008207244575	1	> 3
ATTGTTGGTGTACTGACATTAGATAATCAAGA	crRNA14047	TGATTATCTAATGTCAGTACACC	0.821017841567457	4	> 3
	crRNA14046	GATTATCTAATGTCAGTACACCA	0.805668732358271	4	> 3
	crRNA14043	TATCTAATGTCAGTACACCAACA	0.762945761696849	4	> 3
	crRNA14044	TTATCTAATGTCAGTACACCAAC	0.687780998885494	4	> 3
	crRNA14048	TTGATTATCTAATGTCAGTACAC	0.669754111780792	4	> 3
	crRNA14045	ATTATCTAATGTCAGTACACCAA	0.664566721536301	4	> 3
	crRNA14042	ATCTAATGTCAGTACACCAACAA	0.621792479655011	4	> 3
	crRNA14049	CTTGATTATCTAATGTCAGTACA	0.485961709224632	3	> 3
	crRNA14050	TCTTGATTATCTAATGTCAGTAC	0.472999803108597	3	> 3
	crRNA14041	TCTAATGTCAGTACACCAACAAT	0.328103688057715	3	> 3
GGTAACTGGTATGATTTCGGTGAT	crRNA14081	ATCACCGAAATCATACCAGTTAC	0.565139200607364	3	> 3
	crRNA14080	TCACCGAAATCATACCAGTTACC	0.559152219364987	3	> 3
GTTGTAGATTCTTATTATTCATTGTTAATGCCTATATTAAC	crRNA14137	AATGAATAATAAGAATCTACAAC	0.369365726326598	3	> 3
	crRNA14139	ACAATGAATAATAAGAATCTACA	0.363305937555456	3	> 3
	crRNA14140	AACAATGAATAATAAGAATCTAC	0.349296749126691	3	> 3
TGTTTGGATGACAGATGCATTCTGCATTGTGCAAACTTTAATGTTTT	crRNA14350	GCACAATGCAGAATGCATCTGTC	0.861277366357913	4	> 3
	crRNA14364	AAACATTAAAGTTTGCACAATGC	0.72805336208061	4	> 3
	crRNA14351	TGCACAATGCAGAATGCATCTGT	0.690752819241868	4	> 3
	crRNA14363	AACATTAAAGTTTGCACAATGCA	0.689121992932749	4	> 3
	crRNA14346	AATGCAGAATGCATCTGTCATCC	0.683339378684362	4	> 3
	crRNA14357	AAAGTTTGCACAATGCAGAATGC	0.653546119205065	4	> 3
	crRNA14365	AAAACATTAAAGTTTGCACAATG	0.649561630399642	4	> 3
	crRNA14362	ACATTAAAGTTTGCACAATGCAG	0.644683606870233	4	> 3
	crRNA14361	CATTAAAGTTTGCACAATGCAGA	0.629696256137564	4	> 3
	crRNA14345	ATGCAGAATGCATCTGTCATCCA	0.601672794472739	4	> 3
	crRNA14347	CAATGCAGAATGCATCTGTCATC	0.575376255371139	3	> 3
	crRNA14349	CACAATGCAGAATGCATCTGTCA	0.565254623638063	3	> 3
	crRNA14356	AAGTTTGCACAATGCAGAATGCA	0.53345675889691	3	> 3
	crRNA14358	TAAAGTTTGCACAATGCAGAATG	0.511075671115305	3	> 3
	crRNA14352	TTGCACAATGCAGAATGCATCTG	0.499009400034399	3	> 3
	crRNA14344	TGCAGAATGCATCTGTCATCCAA	0.498088731173986	3	> 3
	crRNA14354	GTTTGCACAATGCAGAATGCATC	0.443868071666028	3	> 3
	crRNA14342	CAGAATGCATCTGTCATCCAAAC	0.4185422000813	3	> 3
	crRNA14355	AGTTTGCACAATGCAGAATGCAT	0.332847058150384	3	> 3
	crRNA14353	TTTGCACAATGCAGAATGCATCT	0.32455095348572	3	> 3
TATGCTAATAGTGTTTTTAACATTTGTCAA	crRNA15508	CAAATGTTAAAAACACTATTAGC	0.366602945183285	3	> 3
AGACCATTCTTATGTTGTAAATGCTGTTA	crRNA16301	GCATTTACAACATAAGAATGGTC	0.577834999044586	3	> 3
	crRNA16300	CATTTACAACATAAGAATGGTCT	0.546232793951176	3	> 3
	crRNA16302	AGCATTTACAACATAAGAATGGT	0.335884616423639	3	> 3
GACCATGTCATATCAACATCACATAAATTAGT	crRNA16332	TATGTGATGTTGATATGACATGG	0.559769751838574	3	> 3
	crRNA16330	TGTGATGTTGATATGACATGGTC	0.509603061986287	3	> 3
	crRNA16331	ATGTGATGTTGATATGACATGGT	0.448490798623666	3	> 3
	crRNA16333	TTATGTGATGTTGATATGACATG	0.339000970624721	3	> 3
AATTCAGTGTGTAGACTTATGAAAACTATAGGT	crRNA17506	GTTTTCATAAGTCTACACACTGA	0.75687183154593	4	> 3
	crRNA17509	ATAGTTTTCATAAGTCTACACAC	0.724423745658764	4	> 3
	crRNA17510	TATAGTTTTCATAAGTCTACACA	0.662463339835366	4	> 3
	crRNA17505	TTTTCATAAGTCTACACACTGAA	0.654679108134572	4	> 3
	crRNA17507	AGTTTTCATAAGTCTACACACTG	0.646162329209801	4	> 3
	crRNA17511	CTATAGTTTTCATAAGTCTACAC	0.626434453206165	4	> 3
	crRNA17508	TAGTTTTCATAAGTCTACACACT	0.601126648793656	4	> 3
	crRNA17512	CCTATAGTTTTCATAAGTCTACA	0.342239626204236	3	> 3
AAAATGAATTATCAAGTTAATGGTTACCCTAACATGTT	crRNA18234	ACATGTTAGGGTAACCATTAACT	0.28517034412865	2	> 3
	crRNA18235	AACATGTTAGGGTAACCATTAAC	0.284282384830879	2	> 3
	crRNA18233	CATGTTAGGGTAACCATTAACTT	0.188475684540027	2	> 3
	crRNA18231	TGTTAGGGTAACCATTAACTTGA	0.169967805227764	2	> 3
	crRNA18232	ATGTTAGGGTAACCATTAACTTG	0.165639062168901	2	> 3
	crRNA18230	GTTAGGGTAACCATTAACTTGAT	0.15956908869024	1	> 3
	crRNA18221	ACCATTAACTTGATAATTCATTT	0.141784097196507	1	> 3
	crRNA18228	TAGGGTAACCATTAACTTGATAA	0.128132714075825	1	> 3
	crRNA18222	AACCATTAACTTGATAATTCATT	0.120329779648406	1	> 3
	crRNA18223	TAACCATTAACTTGATAATTCAT	0.120282476691572	1	> 3
	crRNA18226	GGGTAACCATTAACTTGATAATT	0.117325396558419	1	> 3
	crRNA18229	TTAGGGTAACCATTAACTTGATA	0.117136409336267	1	> 3
	crRNA18227	AGGGTAACCATTAACTTGATAAT	0.0992266679270486	1	> 3
	crRNA18220	CCATTAACTTGATAATTCATTTT	0.0919352192824736	1	> 3
	crRNA18225	GGTAACCATTAACTTGATAATTC	0.0885875539006205	1	> 3
	crRNA18224	GTAACCATTAACTTGATAATTCA	0.0728754169332888	1	> 3
ATGTTAAGTGACACACTTAAAAAT	crRNA18543	TTTTAAGTGTGTCACTTAACATT	0.227721901745361	2	> 3
CAGATATAGATTATGTACCACTAAA	crRNA19421	TAGTGGTACATAATCTATATCTG	0.255838915194308	2	> 3
	crRNA19422	TTAGTGGTACATAATCTATATCT	0.189172789607899	2	> 3
	crRNA19423	TTTAGTGGTACATAATCTATATC	0.157998592054291	1	> 3
GTTAATGTAGCATTTGAGCTTTGGGCTAA	crRNA19774	GCCCAAAGCTCAAATGCTACATT	0.335444621328863	3	> 3
	crRNA19775	AGCCCAAAGCTCAAATGCTACAT	0.33542344484155	3	> 3
	crRNA19773	CCCAAAGCTCAAATGCTACATTA	0.327062633110432	3	> 3
AAACAAGCTAGTCTTAATGGAGTCACATTAATTGGAGAAG	crRNA20108	TTCTCCAATTAATGTGACTCCAT	0.735521792140033	4	> 3
	crRNA20109	CTTCTCCAATTAATGTGACTCCA	0.727597395327999	4	> 3
	crRNA20107	TCTCCAATTAATGTGACTCCATT	0.622992846702099	4	> 3
	crRNA20098	AATGTGACTCCATTAAGACTAGC	0.61433239675806	4	> 3
	crRNA20096	TGTGACTCCATTAAGACTAGCTT	0.527297702274879	3	> 3
	crRNA20094	TGACTCCATTAAGACTAGCTTGT	0.452651724157299	3	> 3
	crRNA20095	GTGACTCCATTAAGACTAGCTTG	0.445458681531074	3	> 3
	crRNA20097	ATGTGACTCCATTAAGACTAGCT	0.435692182583746	3	> 3
	crRNA20106	CTCCAATTAATGTGACTCCATTA	0.341118121312696	3	> 3
	crRNA20099	TAATGTGACTCCATTAAGACTAG	0.334130969646467	3	> 3
TATTGACTATACAGAAATTTCATTTATG	crRNA20588	CATAAATGAAATTTCTGTATAGT	0.37947129786176	3	> 3
	crRNA20586	TAAATGAAATTTCTGTATAGTCA	0.358503855173602	3	> 3
	crRNA20587	ATAAATGAAATTTCTGTATAGTC	0.349061793557353	3	> 3
CTGTCCGTGATCCACAGACACTTGA	crRNA23288	TCAAGTGTCTGTGGATCACGGAC	0.551713040243029	3	> 3
	crRNA23286	AAGTGTCTGTGGATCACGGACAG	0.369224100835001	3	> 3
	crRNA23287	CAAGTGTCTGTGGATCACGGACA	0.355824715135188	3	> 3
AAGACATCAGTAGATTGTACAAT	crRNA23759	ATTGTACAATCTACTGATGTCTT	0.329574577675632	3	> 3
ATACCATTTGCTATGCAAATGGCTTATAGGTTTAATGGTATTGGAGTTACACA	crRNA24255	CCTATAAGCCATTTGCATAGCAA	0.74390009912473	4	> 3
	crRNA24256	ACCTATAAGCCATTTGCATAGCA	0.607353523939742	4	> 3
	crRNA24257	AACCTATAAGCCATTTGCATAGC	0.530217781647051	3	> 3
	crRNA24262	CATTAAACCTATAAGCCATTTGC	0.510006859287317	3	> 3
	crRNA24265	TACCATTAAACCTATAAGCCATT	0.493468820381099	3	> 3
	crRNA24267	AATACCATTAAACCTATAAGCCA	0.492982171130533	3	> 3
	crRNA24269	CCAATACCATTAAACCTATAAGC	0.466047957134279	3	> 3
	crRNA24261	ATTAAACCTATAAGCCATTTGCA	0.463592807241471	3	> 3
	crRNA24266	ATACCATTAAACCTATAAGCCAT	0.46146244405621	3	> 3
	crRNA24268	CAATACCATTAAACCTATAAGCC	0.461381529986048	3	> 3
	crRNA24264	ACCATTAAACCTATAAGCCATTT	0.438239857010084	3	> 3
	crRNA24263	CCATTAAACCTATAAGCCATTTG	0.423161470683963	3	> 3
	crRNA24250	AAGCCATTTGCATAGCAAATGGT	0.391771603926511	3	< 3
	crRNA24251	TAAGCCATTTGCATAGCAAATGG	0.360983154666563	3	> 3
	crRNA24270	TCCAATACCATTAAACCTATAAG	0.332971533873228	3	> 3
ACTGGTTTGTAACACAAAGGAAT	crRNA24864	ATTCCTTTGTGTTACAAACCAGT	0.581225263105744	3	> 3
AGTTTCACCTAAACTGTTCATCAGACAAGAGGA	crRNA27636	TGATGAACAGTTTAGGTGAAACT	0.487024359814106	3	> 3
	crRNA27637	CTGATGAACAGTTTAGGTGAAAC	0.469112827629002	3	> 3
	crRNA27641	TTGTCTGATGAACAGTTTAGGTG	0.363289584512082	3	> 3
ATTAACACCAATAGCAGTCCAGATGACCAAATTGGCTACTACCGAA	crRNA28506	GCCAATTTGGTCATCTGGACTGC	0.703667117254942	4	> 3
	crRNA28512	GTAGTAGCCAATTTGGTCATCTG	0.69267656026806	4	> 3
	crRNA28507	AGCCAATTTGGTCATCTGGACTG	0.651843753441037	4	> 3
	crRNA28505	CCAATTTGGTCATCTGGACTGCT	0.637589982405967	4	> 3
	crRNA28504	CAATTTGGTCATCTGGACTGCTA	0.625844851629183	4	> 3
	crRNA28511	TAGTAGCCAATTTGGTCATCTGG	0.608399826945979	4	> 3
	crRNA28510	AGTAGCCAATTTGGTCATCTGGA	0.588648803616966	4	> 3
	crRNA28513	GGTAGTAGCCAATTTGGTCATCT	0.582391551932407	3	> 3
	crRNA28503	AATTTGGTCATCTGGACTGCTAT	0.523061977431888	3	> 3
	crRNA28514	CGGTAGTAGCCAATTTGGTCATC	0.486975983888255	3	> 3
	crRNA28509	GTAGCCAATTTGGTCATCTGGAC	0.425288672975167	3	> 3
	crRNA28499	TGGTCATCTGGACTGCTATTGGT	0.393880474068044	3	> 3
	crRNA28500	TTGGTCATCTGGACTGCTATTGG	0.386719879854401	3	> 3
	crRNA28508	TAGCCAATTTGGTCATCTGGACT	0.378689434151049	3	> 3
	crRNA28515	TCGGTAGTAGCCAATTTGGTCAT	0.358549915024881	3	> 3
	crRNA28502	ATTTGGTCATCTGGACTGCTATT	0.35205893847805	3	> 3
	crRNA28501	TTTGGTCATCTGGACTGCTATTG	0.346951861701394	3	> 3
	crRNA28498	GGTCATCTGGACTGCTATTGGTG	0.323859805019968	3	> 3
