# Supplementary material for: In Silico Prediction and Selection of Target Sequences in the SARS-CoV-2 RNA Genome for an Antiviral Attack
Source: Viruses. 2022 Feb 14;14(2):385. doi: 10.3390/v14020385 (PMC8880226; doi:10.3390/v14020385)
Supplement: Supplementary file 1 [file viruses-14-00385-s001.zip › Supplemental Table S5-viruses_MH.xlsx]

## Sheet: SARS-COV2 and SARS-CoV 23 nt
Supplemental Table S5. Sequence similarities between pairs of the 7 human coronaviruses
SARS-CoV/SARS-CoV-2 (minimum length 23 nt)
Position	Target sequence
13460-13487	TTTTTAAACGGGTTTGCGGTGTAAGTGC
*Target sites are numbered based on coordinates of the MN908947 strain

## Sheet: SARS-CoV-2 and SARS-CoV 19 nt
SARS-CoV/SARS-CoV-2 (minimum length 19 nt)
Position	Target sequence
10487-10506	TGTGGTAGTGTTGGTTTTAA
12216-12234	TGAATGTGGCTAAATCTGA
13460-13487	TTTTTAAACGGGTTTGCGGTGTAAGTGC
26234-26256	AGTACGAACTTATGTACTCATTC
*Target sites are numbered based on coordinates of the MN908947 strain

## Sheet: SARS-CoV-2 and HCoV-KHU 1 23 nt
SARS-CoV-2/HCoV-HKU-1 (minimum length 23 nt)
Position	Target sequence
15280-15309	CTTATGGGTTGGGATTATCCTAAATGTGAT
*Target sites are numbered based on coordinates of the MN908947 strain

## Sheet: SARS-CoV_2 and HCoV-HKU-1 19 nt
SARS-CoV-2/HCoV-HKU-1 (minimum length 19 nt)
Position	Target sequence
15280 - 15309	CTTATGGGTTGGGATTATCCTAAATGTGAT
16025 - 16043	TAGCTATAGATGCTTACCC
20905 - 20924	GCTGTTTTAAGACAGTGGTT
*Target sites are numbered based on coordinates of the MN908947 strain

## Sheet: SARS-CoV_2 and HCOV-OC43 19 nt
SARS-CoV-2/HCoV-OC43 (minimum length 19 nt)
Position	Target sequence
19303 -19322	AATAAACATGCATTCCACAC
*Target sites are numbered based on coordinates of the MN908947 strain

## Sheet: SARS-CoV and MERS-CoV 19 nt
SARS-CoV/MERS-CoV (minimum length 19 nt)
Position	Target sequence
3646-3664	TCAGCAGGCATATTTGGTG
14643-14662	TCTAAAGGTTTCTTTAAGGA
15441-15459	AATAGTGTCTTTAACATTT
*Target sites are numbered based on coordinates of the AY278741.1 strain

## Sheet: SARS-CoV and HCov-229E 19 nt
SARS-CoV/HCoV-229E (minimum length 19 nt)
Position	Target sequence
15633-15653	ATGATGATTCTTTCTGATGAT
*Target sites are numbered based on coordinates of the AY278741 strain

## Sheet: SARS-CoV and HCoV-HKU-1 19 nt
SARS-CoV and HCoV-HKU-1 (minimum length 19 nt)
Position	Target sequence
15210-15229	CTTATGGGTTGGGATTATCC
19213-19230	ATGGTGGTAGTTTGTATGT
*Target sites are numbered based on coordinates of the AY278741 strain

## Sheet: HCoV-229E and HCoV-OC43 19 nt 
HCoV-229E/HCoV-OC43 (minimum length 19 nt)
Position	Target sequence
10420-10439	AATTTGTTTATATGCATCAA
*Target sites are numbered based on coordinates of the NC_006213 strain

## Sheet: MERS-CoV and HCoV-HKU-1 19 nt
MERS/HCoV-HKU-1(minimum length 19 nt)
Position	Target sequence
14211-14229	AGTATGATTTTACTGATTA
14724-14742	CTCAAGATGGTAATGCTGC
15041-15060	AGTGCTAAGAATAGAGCTCG
*Target sites are numbered based on coordinates of the KJ614529.1 strain

[truncated: 10 more sheets: MERS and NL63 19 nt, MERS-CoV and HCoV-OC43 19 nt, HCoV-NL63 and HCoV-HKU-1 19 nt, HCoV-NL63 and HCoV-OC43 19 nt,  HCoV-OC43 and HCoV-HKU1 23 nt, HCoV-OC43 and HCoV-HKU1 19 nt,  HCoV-NL63 and HCoV-229E 23 nt, HCoV-NL63  and HCoV-229E 19 nt, MERS-CoV 23 nt, MERS-CoV 19 nt]
