# Supplementary material for: In Silico Prediction and Selection of Target Sequences in the SARS-CoV-2 RNA Genome for an Antiviral Attack
Source: Viruses. 2022 Feb 14;14(2):385. doi: 10.3390/v14020385 (PMC8880226; doi:10.3390/v14020385)
Supplement: Supplementary file 1 [file viruses-14-00385-s001.zip › Supplemental Table S6-viruses_MH2.xlsx]

## Sheet: Blad1
Supplemental Table S6. Conserved SARS-CoV-2 target sequences of a minimun length of 19 nucleotides
Gene	PosiTion	Conserved TargeT seqTence	si/shRNA target sequence	siRNA	POTS	siPRED (% inhibition)
nsp1	401 - 430	CTTAAAGATGGCACTTGTGGCTTAGTAGAA	TGGCACTTGTGGCTTAGTA	TACTAAGCCACAAGTGCCA	193	82.65
	444 - 485	TTTTGCCTCAACTTGAACAGCCCTATGTGTTCATCAAACGTT	CAACTTGAACAGCCCTATG	CATAGGGCTGTTCAAGTTG	132	74.45
	491 - 509	GCTCGAACTGCACCTCATG	GCTCGAACTGCACCTCATG	CATGAGGTGCAGTTCGAGC	294	83.2
	584 - 612	CTTGTCCCTCATGTGGGCGAAATACCAGT	GTCCCTCATGTGGGCGAAA	TTTCGCCCACATGAGGGAC	37	80.86
	722 - 760	CCTTATGAAGATTTTCAAGAAAACTGGAACACTAAACAT	AAAACTGGAACACTAAACA	TGTTTAGTGTTCCAGTTTT	210	82.41
	762 - 814	GCAGTGGTGTTACCCGTGAACTCATGCGTGAGCTTAACGGAGGGGCATACACT	ACCCGTGAACTCATGCGTG	CACGCATGAGTTCACGGGT	45	56.17
nsp2	855 - 874	CTCTTGAGTGCATTAAAGAC	TCTTGAGTGCATTAAAGAC	GTCTTTAATGCACTCAAGA	660	69.51
	992 - 1014	GAACGTTCTGAAAAGAGCTATGA	ACGTTCTGAAAAGAGCTAT	ATAGCTCTTTTCAGAACGT	189	78.39
	1019 - 1058	CAGACACCTTTTGAAATTAAATTGGCAAAGAAATTTGACA	TGAAATTAAATTGGCAAAG	CTTTGCCAATTTAATTTCA	353	61.48
	1103 - 1122	ATAATCAAGACTATTCAACC	ATAATCAAGACTATTCAAC	GTTGAATAGTCTTGATTAT	397	62.79
	1124 - 1147	AGGGTTGAAAAGAAAAAGCTTGAT	GTTGAAAAGAAAAAGCTTG	CAAGCTTTTTCTTTTCAAC	368	78.23
	1149 - 1177	GCTTTATGGGTAGAATTCGATCTGTCTAT	CTTTATGGGTAGAATTCGA	TCGAATTCTACCCATAAAG	41	85.76
	1192 - 1210	AAATGAATGCAACCAAATG	AAATGAATGCAACCAAATG	CATTTGGTTGCATTCATTT	391	67.55
	1219 - 1237	AACTCTCATGAAGTGTGAT	AACTCTCATGAAGTGTGAT	ATCACACTTCATGAGAGTT	366	74..9
	1239 - 1261	ATTGTGGTGAAACTTCATGGCAG	GTGGTGAAACTTCATGGCA	TGCCATGAAGTTTCACCAC	277	82.56
	1309 - 1332	TTTGACTAAAGAAGGTGCCACTAC	CTAAAGAAGGTGCCACTAC	GTAGTGGCACCTTCTTTAG	163	70.86
	1406 - 1429	GAGCATAGTCTTGCCGAATACCAT	GCATAGTCTTGCCGAATAC	GTATTCGGCAAGACTATGC	31	80.42
	1488 - 1514	GCTGTGTGTTCTCTTATGTTGGTTGCC	TTCTCTTATGTTGGTTGCC	GGCAACCAACATAAGAGAA	226	40.85
	1520 - 1547	AAGTGTGCCTATTGGGTTCCACGTGCTA	TGCCTATTGGGTTCCACGT	ACGTGGAACCCAATAGGCA	71	61.25
	1626 - 1662	TCCAAAAAGAGAAAGTCAACATCAATATTGTTGGTGA	GAGAAAGTCAACATCAATA	TATTGATGTTGACTTTCTC	237	88.51
	1672 - 1690	TAATGAAGAGATCGCCATT	TAATGAAGAGATCGCCATT	AATGGCGATCTCTTCATTA	51	73.59
	1786 - 1804	TAATTTTAAAGTTACAAAA	TAATTTTAAAGTTACAAAA	TTTTGTAACTTTAAAATTA	596	84.02
	1821 - 1881	GTGCCTGGAATATTGGTGAACAGAAATCAATACTGAGTCCTCTTTATGCATTTGCATCAGA	TGGTGAACAGAAATCAATA	TATTGATTTCTGTTCACCA	264	76.06
	1930 - 1977	TCAAAATTCTGTGCGTGTTTTACAGAAGGCCGCTATAACAATACTAGA	TTTACAGAAGGCCGCTATA	TATAGCGGCCTTCTGTAAA	20	79.38
	2144 - 2164	GTCCTTGATTGGCTTGAAGAG	CCTTGATTGGCTTGAAGAG	CTCTTCAAGCCAATCAAGG	543	84.32
	2166 - 2197	AGTTTAAGGAAGGTGTAGAGTTTCTTAGAGAC	TTAAGGAAGGTGTAGAGTT	AACTCTACACCTTCCTTAA	195	70.79
	2199 - 2218	GTTGGGAAATTGTTAAATTT	GTTGGGAAATTGTTAAATT	AATTTAACAATTTCCCAAC	765	85.41
	2294 - 2322	ACATTCTTTAAGCTTGTAAATAAATTTTT	TTCTTTAAGCTTGTAAATA	TATTTACAAGCTTAAAGAA	668	78.77
	2335 - 2379	TGACTCTATCATTATTGGTGGAGCTAAACTTAAAGCCTTGAATTT	TCATTATTGGTGGAGCTAA	TTAGCTCCACCAATAATGA	166	83.76
	2417 - 2444	AGAAAGTGTGTTAAATCCAGAGAAGAAA	AAGTGTGTTAAATCCAGAG	CTCTGGATTTAACACACTT	404	68.15
	2486 - 2506	TTCTTAGAGGGAGAAACACTT	CTTAGAGGGAGAAACACTT	AAGTGTTTCTCCCTCTAAG	372	84.04
	2508 - 2526	CCACAGAAGTGTTAACAGA	CCACAGAAGTGTTAACAGA	TCTGTTAACACTTCTGTGG	291	93.09
	2589 - 2608	AAGCTCCATTGGTTGGTACA	AAGCTCCATTGGTTGGTAC	GTACCAACCAATGGAGCTT	249	52.6
	2610 - 2631	CAGTTTGTATTAACGGGCTTAT	TTTGTATTAACGGGCTTAT	ATAAGCCCGTTAATACAAA	175	61.69
nsp2 and nsp3	2718 - 2736	GTGCACCAACAAAGGTTAC	GTGCACCAACAAAGGTTAC	GTAACCTTTGTTGGTGCAC	236	72.34
nsp3	2783 - 2804	AATATCACTTTTGAACTTGATG	ATCACTTTTGAACTTGATG	CATCAAGTTCAAAAGTGAT	281	60.97
	2809 - 2831	GATTGATAAAGTACTTAATGAGA	TGATAAAGTACTTAATGAG	CTCATTAAGTACTTTATCA	454	70.27
	2852 - 2870	GAACTCGGTACAGAAGTAA	GAACTCGGTACAGAAGTAA	TTACTTCTGTACCGAGTTC	292	86.46
	2941 - 2970	ACTGGGCATTGATTTAGATGAGTGGAGTAT	GCATTGATTTAGATGAGTG	CACTCATCTAAATCAATGC	234	83.91
	3059 - 3080	GAAGAAGGTGATTGTGAAGAAG	AGAAGGTGATTGTGAAGAA	TTCTTCACAATCACCTTCT	495	89.49
	3100 - 3118	TCAATATGAGTATGGTACT	TCAATATGAGTATGGTACT	AGTACCATACTCATATTGA	170	70.46
	3146 - 3167	GAATTTGGTGCCACTTCTGCTG	GAATTTGGTGCCACTTCTG	CAGAAGTGGCACCAAATTC	377	73.12
	3180 - 3252	AAGAAGAGCAAGAAGAAGATTGGTTAGATGATGATAGTCAACAAACTGTTGGTCAACAAGACGGCAGTGAGGA	GGTTAGATGATGATAGTCA	TGACTATCATCATCTAACC	140	93.35
	3268 - 3286	TATTCAAACAATTGTTGAG	TATTCAAACAATTGTTGAG	CTCAACAATTGTTTGAATA	438	61.67
	3288 - 3311	TTCAACCTCAATTAGAGATGGAAC	ACCTCAATTAGAGATGGAA	TTCCATCTCTAATTGAGGT	377	85.49
	3331 - 3349	TATTGAAGTGAATAGTTTT	TATTGAAGTGAATAGTTTT	AAAACTATTCACTTCAATA	454	78.66
	3448 - 3466	CAATGTTTACCTTAAACAT	CAATGTTTACCTTAAACAT	ATGTTTAAGGTAAACATTG	521	87.34
	3473 - 3517	GGTGTTGCAGGAGCCTTAAATAAGGCTACTAACAATGCCATGCAA	AGCCTTAAATAAGGCTACT	AGTAGCCTTATTTAAGGCT	142	71.69
	3519 - 3540	TTGAATCTGATGATTACATAGC	GAATCTGATGATTACATAG	CTATGTAATCATCAGATTC	380	83.4
	3565 - 3588	TGGTAGTTGTGTTTTAAGCGGACA	GTTGTGTTTTAAGCGGACA	TGTCCGCTTAAAACACAAC	33	83.1
	3639 - 3669	GTGAAGACATTCAACTTCTTAAGAGTGCTTA	TCAACTTCTTAAGAGTGCT	AGCACTCTTAAGAAGTTGA	259	69.94
	3812 - 3853	TATGACAAACTTGTTTCAAGCTTTTTGGAAATGAAGAGTGAA	ACAAACTTGTTTCAAGCTT	AAGCTTGAAACAAGTTTGT	226	83.19
	3886 - 3930	TAAAGAGGAAGTTAAGCCATTTATAACTGAAAGTAAACCTTCAGT	TATAACTGAAAGTAAACTT	AAGTTTACTTTCAGTTATA	359	67.07
	3932 - 3954	GAACAGAGAAAACAAGATGATAA	CAGAGAAAACAAGATGATA	TATCATCTTGTTTTCTCTG	279	91.76
	3956 - 3976	AAAATCAAAGCTTGTGTTGAA	AATCAAAGCTTGTGTTGAA	TTCAACACAAGCTTTGATT	382	86.81
	4013 - 4046	ACAGAAAACTTGTTACTTTATATTGACATTAATG	TTGTTACTTTATATTGACA	TGTCAATATAAAGTAACAA	205	76.33
	4060 - 4083	AGATTCTGCCACTCTTGTTAGTGA	TCTGCCACTCTTGTTAGTG	CACTAACAAGAGTGGCAGA	192	48.32
	4085 - 4108	ATTGACATCACTTTCTTAAAGAAA	TGACATCACTTTCTTAAAG	CTTTAAGAAAGTGATGTCA	648	68.43
	4163 - 4183	GTTATACCTACTAAAAAGGCT	TATACCTACTAAAAAGGCT	AGCCTTTTTAGTAGGTATA	372	60
	4202 - 4235	CTAGCGAAAGCTTTGAGAAAAGTGCCAACAGACA	TTTGAGAAAAGTGCCAACA	TGTTGGCACTTTTCTCAAA	228	63.02
	4256 - 4275	GGTCAGGGTTTAAATGGTTA	GGTCAGGGTTTAAATGGTT	AACCATTTAAACCCTGACC	358	85.56
	4277 - 4319	ACTGTAGAGGAGGCAAAGACAGTGCTTAAAAAGTGTAAAAGTG	AGAGGAGGCAAAGACAGTG	CACTGTCTTTGCCTCCTCT	258	61.13
	4337 - 4395	TCTATTATCTCTAATGAGAAGCAAGAAATTCTTGGAACTGTTTCTTGGAATTTGCGAGA	GCAAGAAATTCTTGGAACT	AGTTCCAAGAATTTCTTGC	279	87.99
	4403 - 4422	GCACATGCAGAAGAAACACG	GCACATGCAGAAGAAACAC	GTGTTTCTTCTGCATGTGC	546	78.94
	4488 - 4522	GTATTAAAATACAAGAGGGTGTGGTTGATTATGGT	CAAGAGGGTGTGGTTGATT	AATCAACCACACCCTCTTG	194	77.76
	4552 - 4574	AACTGTAGCGTCACTTATCAACA	GTAGCGTCACTTATCAACA	TGTTGATAAGTGACGCTAC	165	86.13
	4576 - 4596	ACTTAACGATCTAAATGAAAC	TTAACGATCTAAATGAAAC	GTTTCATTTAGATCGTTAA	813	56.14
	4598 - 4620	CTTGTTACAATGCCACTTGGCTA	GTTACAATGCCACTTGGCT	AGCCAAGTGGCATTGTAAC	330	73.68
	4684 - 4705	TACAGTTTCTGTTTCTTCACCT	AGTTTCTGTTTCTTCACCT	AGGTGAAGAAACAGAAACT	338	71.11
	4707 - 4727	ATGCTGTTACAGCGTATAATG	GCTGTTACAGCGTATAATG	CATTATACGCTGTAACAGC	448	85.1
	4729 - 4753	TTATCTTACTTCTTCTTCTAAAACA	ATCTTACTTCTTCTTCTAA	TTAGAAGAAGAAGTAAGAT	335	85.99
	4811 - 4878	TATTCTGGACAATCTACACAACTAGGTATAGAATTTCTTAAGAGAGGTGATAAAAGTGTATATTACAC	CAATCTACACAACTAGGTA	TACCTAGTTGTGTAGATTG	144	91.28
	4882 - 4911	TAATCCTACCACATTCCACCTAGATGGTGA	ACCACATTCCACCTAGATG	CATCTAGGTGGAATGTGGT	170	63
	4913 - 4939	GTTATCACCTTTGACAATCTTAAGACA	TATCACCTTTGACAATCTT	AAGATTGTCAAAGGTGATA	204	69.6
	4941 - 4974	TTCTTTCTTTGAGAGAAGTGAGGACTATTAAGGT	GAGAGAAGTGAGGACTATT	AATAGTCCTCACTTCTCTC	143	86.17
	5008 - 5051	GCAAGTTGTGGACATGTCAATGACATATGGACAACAGTTTGGTC	CAATGACATATGGACAACA	TGTTGTCCATATGTCATTG	160	82.74
	5063 - 5083	GATGGAGCTGATGTTACTAAA	TGGAGCTGATGTTACTAAA	TTTAGTAACATCAGCTCCA	360	89.98
	5145 - 5164	TACGTGTTGAGGCTTTTGAG	TACGTGTTGAGGCTTTTGA	TCAAAAGCCTCAACACGTA	575	74.36
	5240 - 5272	CCACAAGTTAATGGTTTAACTTCTATTAAATGG	TTAATGGTTTAACTTCTAT	ATAGAAGTTAAACCATTAA	311	73.61
	5302 - 5321	ATTGTTAACACTCCAACAAA	TTGTTAACACTCCAACAAA	TTTGTTGGAGTGTTAACAA	290	85.19
	5341 - 5431	ACCTGCTCTACAAGATGCTTATTACAGAGCAAGGGCTGGTGAAGCTGCTAACTTTTGTGCACTTATCTTAGCCTACTGTAATAAGACAGTA	GCACTTATCTTAGCCTACT	AGTAGGCTAAGATAAGTGC	127	82.82
	5433 - 5466	GTGAGTTAGGTGATGTTAGAGAAACAATGAGTTA	GAGTTAGGTGATGTTAGAG	CTCTAACATCACCTAACTC	251	75.16
	5513 - 5546	GTGGTGTGTAAAACTTGTGGACAACAGCAGACAA	GTAAAACTTGTGGACAACA	TGTTGTCCACAAGTTTTAC	160	84.75
	5548 - 5571	CCTTAAGGGTGTAGAAGCTGTTAT	AGGGTGTAGAAGCTGTTAT	ATAACAGCTTCTACACCCT	336	85.72
	5609 - 5653	GGTGTTCAGATACCTTGTACGTGTGGTAAACAAGCTACAAAATAT	TTCAGATACCTTGTACGTG	CACGTACAAGGTATCTGAA	49	51.22
	5664 - 5693	AGGAGTCACCTTTTGTTATGATGTCAGCAC	GAGTCACCTTTTGTTATGA	TCATAACAAAAGGTGACTC	233	84.41
	5731 - 5783	TTGTGCTAGTGAGTACACTGGTAATTACCAGTGTGGTCACTATAAACATATAA	TACCAGTGTGGTCACTATA	TATAGTGACCACACTGGTA	190	82.71
	5785 - 5811	TTCTAAAGAAACTTTGTATTGCATAGA	AAACTTTGTATTGCATAGA	TCTATGCAATACAAAGTTT	167	79.45
	5887 - 5906	AACAACCATAAAACCAGTTA	AACAACCATAAAACCAGTT	AACTGGTTTTATGGTTGTT	234	65.43
	5908 - 5933	TTATAAATTGGATGGTGTTGTTTGTA	TAAATTGGATGGTGTTGTT	AACAACACCATCCAATTTA	428	71.5
	5951 - 5985	TTGGACAATTATTATAAGAAAGACAATTCTTATTT	TATTATAAGAAAGACAATT	AATTGTCTTTCTTATAATA	220	70.58
	5987 - 6024	ACAGAGCAACCAATTGATCTTGTACCAAACCAACCATA	CCAATTGATCTTGTACCAA	TTGGTACAAGATCAATTGG	185	91.08
	6052 - 6119	GTTTGTATGTGATAATATCAAATTTGCTGATGATTTAAACCAGTTAACTGGTTATAAGAAACCTGCTT	TGATTTAAACCAGTTAACT	AGTTAACTGGTTTAAATCA	205	68.48
	6164 - 6189	GTGGTGGCTATTGATTATAAACACTA	GTGGTGGCTATTGATTATA	TATAATCAATAGCCACCAC	331	87.54
	6199 - 6219	TTTTAAGAAAGGAGCTAAATT	TTAAGAAAGGAGCTAAATT	AATTTAGCTCCTTTCTTAA	351	65.82
	6221 - 6247	TTACATAAACCTATTGTTTGGCATGTT	ACCTATTGTTTGGCATGTT	AACATGCCAAACAATAGGT	267	79.98
	6287 - 6308	TGGTGTATACGTTGTCTTTGGA	TGGTGTATACGTTGTCTTT	AAAGACAACGTATACACCA	559	82.77
	6364 - 6393	GCAGGGAATGGATAATCTTGCCTGCGAAGA	GATAATCTTGCCTGCGAAG	CTTCGCAGGCAAGATTATC	37	78.92
	6467 - 6500	ACTACCGAAGTTGTAGGAGACATTATACTTAAAC	CGAAGTTGTAGGAGACATT	AATGTCTCCTACAACTTCG	285	90.89
	6529 - 6551	AGAGGTTGGCCACACAGATCTAA	GTTGGCCACACAGATCTAA	TTAGATCTGTGTGGCCAAC	142	81.73
	6574 - 6605	TAGTCTTACTATTAAGAAACCTAATGAATTAT	ACTATTAAGAAACCTAATG	CATTAGGTTTCTTAATAGT	204	70.46
	6639 - 6690	ATGGTTTAGCTGCTGTTAATAGTGTCCCTTGGGATACTATAGCTAATTATGC	TAGTGTCCCTTGGGATACT	AGTATCCCAAGGGACACTA	120	57.03
	6732 - 6778	TAGTTACACGGTGTTTAAACCGTGTTTGTACTAATTATATGCCTTAT	ACACGGTGTTTAAACCGTG	CACGGTTTAAACACCGTGT	49	71.1
	6780 - 6813	TCTTTACTTTATTGCTACAATTGTGTACTTTTAC	TTTACTTTATTGCTACAAT	ATTGTAGCAATAAAGTAAA	233	78.29
	6862 - 6883	AAAGAATACTGTTAAGAGTGTC	GAATACTGTTAAGAGTGTC	GACACTCTTAACAGTATTC	249	65.57
	6897 - 6925	TAGAGGCTTCATTTAATTATTTGAAGTCA	GAGGCTTCATTTAATTATT	AATAATTAAATGAAGCCTC	608	89.63
	6945 - 6967	TAAATATTATAATTTGGTTTTTA	AATATTATAATTTGGTTTT	AAAACCAAATTATAATATT	615	77.44
	6969 - 6989	TATTAAGTGTTTGCCTAGGTT	TTAAGTGTTTGCCTAGGTT	AACCTAGGCAAACACTTAA	150	64.89
	7043 - 7062	CCTTCTTACTGTACTGGTTA	CCTTCTTACTGTACTGGTT	AACCAGTACAGTAAGAAGG	214	90.51
	7106 - 7163	TACTGTACTGGTTCTATACCTTGTAGTGTTTGTCTTAGTGGTTTAGATTCTTTAGACA	TTCTATACCTTGTAGTGTT	AACACTACAAGGTATAGAA	209	70.89
	7174 - 7216	TTTAGAAACTATACAAATTACCATTTCATCTTTTAAATGGGAT	AACTATACAAATTACCATT	AATGGTAATTTGTATAGTT	244	80.02
	7240 - 7269	AGAGTGGTTTTTGGCATATATTCTTTTCAC	AGTGGTTTTTGGCATATAT	ATATATGCCAAAAACCACT	286	86.5
	7292 - 7311	TTGGCTGCAATCATGCAATT	TGGCTGCAATCATGCAATT	AATTGCATGATTGCAGCCA	320	75.97
	7322 - 7389	TATTTTGCAGTACATTTTATTAGTAATTCTTGGCTTATGTGGTTAATAATTAATCTTGTACAAATGGC	TAGTAATTCTTGGCTTATG	CATAAGCCAAGAATTACTA	205	53.09
	7394 - 7419	ATTTCAGCTATGGTTAGAATGTACAT	TTCAGCTATGGTTAGAATG	CATTCTAACCATAGCTGAA	405	55.62
	7439 - 7478	TATGTATGGAAAAGTTATGTGCATGTTGTAGACGGTTGTA	TGCATGTTGTAGACGGTTG	CAACCGTCTACAACATGCA	40	68.18
	7480 - 7503	TTCATCAACTTGTATGATGTGTTA	CATCAACTTGTATGATGTG	CACATCATACAAGTTGATG	376	75.23
	7519 - 7559	AACAAGAGTCGAATGTACAACTATTGTTAATGGTGTTAGAA	AGTCGAATGTACAACTATT	AATAGTTGTACATTCGACT	248	88.99
	7583 - 7643	GGAGGTAAAGGCTTTTGCAAACTACACAATTGGAATTGTGTTAATTGTGATACATTCTGTG	TTTTGCAAACTACACAATT	AATTGTGTAGTTTGCAAAA	243	71.02
	7645 - 7671	TGGTAGTACATTTATTAGTGATGAAGT	TAGTACATTTATTAGTGAT	ATCACTAATAAATGTACTA	257	75.2
	7676 - 7715	AGAGACTTGTCACTACAGTTTAAAAGACCAATAAATCCTA	ACAGTTTAAAAGACCAATA	TATTGGTCTTTTAAACTGT	183	90.19
	7736 - 7763	GTTGATAGTGTTACAGTGAAGAATGGTT	GTTACAGTGAAGAATGGTT	AACCATTCTTCACTGTAAC	282	87.36
	7771 - 7797	TCTTTACTTTGATAAAGCTGGTCAAAA	TTTGATAAAGCTGGTCAAA	TTTGACCAGCTTTATCAAA	174	76.51
	7879 - 7925	TAATGTTATAGTTTTTGATGGTAAATCAAAATGTGAAGAATCATCTG	TTATAGTTTTTGATGGTAA	TTACCATCAAAAACTATAA	230	83.2
	7946 - 7978	TACAGTCAGCTTATGTGTCAACCTATACTGTTA	GCTTATGTGTCAACCTATA	TATAGGTTGACACATAAGC	171	94.7
	7980 - 8000	TAGATCAGGCATTAGTGTCTG	AGATCAGGCATTAGTGTCT	AGACACTAATGCCTGATCT	230	79.14
	8093 - 8126	AAAACACTAGTTGCAACTGCAGAAGCTGAACTTG	ACTGCAGAAGCTGAACTTG	CAAGTTCAGCTTCTGCAGT	328	70.92
	8174 - 8207	GCTCGGCAAGGGTTTGTTGATTCAGATGTAGAAA	CGGCAAGGGTTTGTTGATT	AATCAACAAACCCTTGCCG	265	80.73
	8224 - 8246	ATGTCTTAAATTGTCACATCAAT	CTTAAATTGTCACATCAAT	ATTGATGTGACAATTTAAG	258	86.25
	8328 - 8370	TTGGTGCTTGTATTGACTGTAGTGCGCGTCATATTAATGCGCA	GACTGTAGTGCGCGTCATA	TATGACGCGCACTACAGTC	38	90.25
	8395 - 8480	TTTGATATGGAACGTTAAAGATTTCATGTCATTGTCTGAACAACTACGAAAACAAATACGTAGTGCTGCTAAAAAGAATAACTTAC	TTGTCTGAACAACTACGAA	TTCGTAGTTGTTCAGACAA	24	84.05
	8482 - 8521	TTTTAAGTTGACATGTGCAACTACTAGACAAGTTGTTAAT	TGACATGTGCAACTACTAG	CTAGTAGTTGCACATGTCA	212	86.38
nsp3 and nsp4	8523 - 8560	TTGTAACAACAAAGATAGCACTTAAGGGTGGTAAAATT	TAGCACTTAAGGGTGGTAA	TTACCACCCTTAAGTGCTA	186	75.26
nsp4	8572 - 8598	GTTGAAGCAGTTAATTAAAGTTACACT	GAAGCAGTTAATTAAAGTT	AACTTTAATTAACTGCTTC	527	86.85
	8603 - 8625	TTCCTTTTTGTTGCTGCTATTTT	CCTTTTTGTTGCTGCTATT	AATAGCAGCAACAAAAAGG	268	90.59
	8627 - 8652	TATTTAATAACACCTGTTCATGTCAT	TTAATAACACCTGTTCATG	CATGAACAGGTGTTATTAA	346	50.74
	8688 - 8716	GATACAAGGCTATTGATGGTGGTGTCACT	TACAAGGCTATTGATGGTG	CACCATCAATAGCCTTGTA	245	47.58
	8734 - 8766	AGATACTTGTTTTGCTAACAAACATGCTGATTT	GCTAACAAACATGCTGATT	AATCAGCATGTTTGTTAGC	251	84.2
	8791 - 8817	TGGTAGTTATACTAATGACAAAGCTTG	TAGTTATACTAATGACAAA	TTTGTCATTAGTATAACTA	328	87.23
	8819 - 8861	CCATTGATTGCTGCAGTCATAACAAGAGAAGTGGGTTTTGTCG	TTGATTGCTGCAGTCATAA	TTATGACTGCAGCAATCAA	197	77.68
	8890 - 8915	CACAACTAATGGTGACTTTTTGCATT	AATGGTGACTTTTTGCATT	AATGCAAAAAGTCACCATT	435	77.37
	8988 - 9033	TTGCAACATCAGCTTGTGTTTTGGCTGCTGAATGTACAATTTTTAA	GGCTGCTGAATGTACAATT	AATTGTACATTCAGCAGCC	252	87.68
	9054 - 9072	TACCATATTGTTATGATAC	TACCATATTGTTATGATAC	GTATCATAACAATATGGTA	294	53.64
	9074 - 9140	AATGTACTAGAAGGTTCTGTTGCTTATGAAAGTTTACGCCCTGACACACGTTATGTGCTCATGGATG	CGCCCTGACACACGTTATG	CATAACGTGTGTCAGGGCG	43	69.23
	9227 - 9245	ACTTGTGAAAGATCAGAAG	ACTTGTGAAAGATCAGAAG	CTTCTGATCTTTCACAAGT	543	80.29
	9284 - 9302	AACAATGATTATTACAGAT	AACAATGATTATTACAGAT	ATCTGTAATAATCATTGTT	420	81.96
	9334 - 9352	TGTAAATTTACTTACTAAT	TGTAAATTTACTTACTAAT	ATTAGTAAGTAAATTTACA	360	81.69
	9389 - 9429	GACATATCAGCATCTATAGTAGCTGGTGGTATTGTAGCTAT	CTGGTGGTATTGTAGCTAT	ATAGCTACAATACCACCAG	175	84.79
	9439 - 9473	ATGCCTTGCCTACTATTTTATGAGGTTTAGAAGAG	ACTATTTTATGAGGTTTAG	CTAAACCTCATAAAATAGT	266	74.36
	9575 - 9633	GTTTATTCTGTTATTTACTTGTACTTGACATTTTATCTTACTAATGATGTTTCTTTTTT	ACATTTTATCTTACTAATG	CATTAGTAAGATAAAATGT	248	78.65
	9686 - 9732	ACAATTGCTTATATCATTTGTATTTCCACAAAGCATTTCTATTGGTT	CAAAGCATTTCTATTGGTT	AACCAATAGAAATGCTTTG	242	81.09
	9744 - 9801	ACCTAAAGAGACGTGTAGTCTTTAATGGTGTTTCCTTTAGTACTTTTGAAGAAGCTGC	GTGTTTCCTTTAGTACTTT	AAAGTACTAAAGGAAACAC	250	84.32
	9804 - 9847	TGTGCACCTTTTTGTTAAATAAAGAAATGTATCTAAAGTTGCGT	AGAAATGTATCTAAAGTTG	CAACTTTAGATACATTTCT	562	77.27
	9858 - 9889	TATTACCTCTTACGCAATATAATAGATACTTA	TTACCTCTTACGCAATATA	TATATTGCGTAAGAGGTAA	269	83.05
	9891 - 9923	CTCTTTATAATAAGTACAAGTATTTTAGTGGAG	TACAAGTATTTTAGTGGAG	CTCCACTAAAATACTTGTA	300	62.23
nsp4 and nsp5 (3C-like proteinase)	10037 - 10069	ACCTCAGCTGTTTTGCAGAGTGGTTTTAGAAAA	GCTGTTTTGCAGAGTGGTT	AACCACTCTGCAAAACAGC	245	89.93
nsp5 (3C-like proteinase)	10116 - 10137	CTTGTGGTACAACTACACTTAA	GTGGTACAACTACACTTAA	TTAAGTGTAGTTGTACCAC	270	92.28
	10139 - 10185	GGTCTTTGGCTTGATGACGTAGTTTACTGTCCAAGACATGTGATCTG	CTTTGGCTTGATGACGTAG	CTACGTCATCAAGCCAAAG	29	68.55
	10209 - 10231	CTAATTATGAAGATTTACTCATT	TTATGAAGATTTACTCATT	AATGAGTAAATCTTCATAA	222	78.39
	10237 - 10260	GTCTAATCATAATTTCTTGGTACA	TAATCATAATTTCTTGGTA	TACCAAGAAATTATGATTA	319	78.8
	10278 - 10318	TCAGGGTTATTGGACATTCTATGCAAAATTGTGTACTTAAG	TGCAAAATTGTGTACTTAA	TTAAGTACACAATTTTGCA	273	88.37
	10342 - 10368	TAAGACACCTAAGTATAAGTTTGTTCG	AGACACCTAAGTATAAGTT	AACTTATACTTAGGTGTCT	259	79.99
	10370 - 10439	ATTCAACCAGGACAGACTTTTTCAGTGTTAGCTTGTTACAATGGTTCACCATCTGGTGTTTACCAATGTG	CATCTGGTGTTTACCAATG	CATTGGTAAACACCAGATG	197	72.29
	10457 - 10506	ACTATTAAGGGTTCATTCCTTAATGGTTCATGTGGTAGTGTTGGTTTTAA	AATGGTTCATGTGGTAGTG	CACTACCACATGAACCATT	148	60.4
	10524 - 10555	TCTCTTTTTGTTACATGCACCATATGGAATTA	TTTGTTACATGCACCATAT	ATATGGTGCATGTAACAAA	187	71.61
	10583 - 10622	TTAGAAGGTAACTTTTATGGACCTTTTGTTGACAGGCAAA	TATGGACCTTTTGTTGACA	TGTCAACAAAAGGTCCATA	197	70.69
	10633 - 10666	AGCTGGTACGGACACAACTATTACAGTTAATGTT	TGGTACGGACACAACTATT	AATAGTTGTGTCCGTACCA	248	79.12
	10668 - 10701	TAGCTTGGTTGTACGCTGCTGTTATAAATGGAGA	TTGTACGCTGCTGTTATAA	TTATAACAGCAGCGTACAA	288	74.08
	10748 - 10770	CTTGTGGCTATGAAGTACAATTA	TGTGGCTATGAAGTACAAT	ATTGTACTTCATAGCCACA	223	65.87
	10772 - 10804	GAACCTCTAACACAAGACCATGTTGACATACTA	CCTCTAACACAAGACCATG	CATGGTCTTGTGTTAGAGG	200	75.16
	10852 - 10911	TTCATTAAAAGAATTACTGCAAAATGGTATGAATGGACGTACCATATTGGGTAGTGCTTT	AATGGTATGAATGGACGTA	TACGTCCATTCATACCATT	51	80.13
	10917 - 10947	AAGATGAATTTACACCTTTTGATGTTGTTAG	TTTACACCTTTTGATGTTG	CAACATCAAAAGGTGTAAA	369	53.29
	10949 - 10968	CAATGCTCAGGTGTTACTTT	AATGCTCAGGTGTTACTTT	AAAGTAACACCTGAGCATT	392	82.89
nsp6	11110 - 11138	TATGGGTATTATTGCTATGTCTGCTTTTG	TTATTGCTATGTCTGCTTT	AAAGCAGACATAGCAATAA	495	73.35
	11140 - 11190	AATGATGTTTGTCAAACATAAGCATGCATTTCTCTGTTTGTTTTTGTTACC	TCAAACATAAGCATGCATT	AATGCATGCTTATGTTTGA	316	71.52
	11195 - 11223	CTTGCCACTGTAGCTTATTTTAATATGGT	TGTAGCTTATTTTAATATG	CATATTAAAATAAGCTACA	583	64.12
	11225 - 11243	TATATGCCTGCTAGTTGGG	TATATGCCTGCTAGTTGGG	CCCAACTAGCAGGCATATA	251	41.9
	11245 - 11266	GATGCGTATTATGACATGGTTG	GCGTATTATGACATGGTTG	CAACCATGTCATAATACGC	282	84.57
	11366 - 11395	TATGATGATGGTGCTAGGAGAGTGTGGACA	TCAGCTGTAGTGTTACTAA	TCCTAGCACCATCATCATA	175	67.74
	11484 - 11521	TTACTTCTAACTACTCAGGTGTAGTTACAACTGTCATG	TCTAACTACTCAGGTGTAG	CTACACCTGAGTAGTTAGA	156	59.08
	1597 - 11633	TGTATAATGCTAGTTTATTGTTTCTTAGGCTATTTTT	TATTGTTTCTTAGGCTATT	AATAGCCTAAGAAACAATA	141	73.28
	11664 - 11697	TCAACCGCTACTTTAGACTGACTCTTGGTGTTTA	AGACTGACTCTTGGTGTTT	AAACACCAAGAGTCAGTCT	293	83.35
	11720 - 11741	GAGTTTAGATATATGAATTCAC	GTTTAGATATATGAATTCA	TGAATTCATATATCTAAAC	337	86.42
	11765 - 11800	AGCATAGATGCCTTCAAACTCAACATTAAATTGTTG	TGCCTTCAAACTCAACATT	AATGTTGAGTTTGAAGGCA	290	76.92
	11802 - 11823	GTGTTGGTGGCAAACCTTGTAT	TTGGTGGCAAACCTTGTAT	ATACAAGGTTTGCCACCAA	307	65.24
nsp6 and nsp7	11840 - 11900	CAGTCTAAAATGTCAGATGTAAAGTGCACATCAGTAGTCTTACTCTCAGTTTTGCAACAAC	TCTAAAATGTCAGATGTAA	TTACATCTGACATTTTAGA	273	84.54
nsp7	11963 - 11990	TTAGCTAAAGATACTACTGAAGCCTTTG	AGCTAAAGATACTACTGAA	TTCAGTAGTATCTTTAGCT	305	94.08
	11992 - 12013	AAAAATGGTTTCACTACTTTCT	AATGGTTTCACTACTTTCT	AGAAAGTAGTGAAACCATT	370	76.05
	12015 - 12037	TTTTGCTTTCCATGCAGGGTGCT	TTGCTTTCCATGCAGGGTG	CACCCTGCATGGAAAGCAA	302	44.72
nsp8	12172 - 12198	TAATGGTGATTCTGAAGTTGTTCTTAA	TGGTGATTCTGAAGTTGTT	AACAACTTCAGAATCACCA	353	81.84
	12214 - 12241	TTTGAATGTGGCTAAATCTGAATTTGAC	GAATGTGGCTAAATCTGAA	TTCAGATTTAGCCACATTC	367	92.12
	12275 - 12306	ATGGCTGATCAAGCTATGACCCAAATGTATAA	GATCAAGCTATGACCCAAA	TTTGGGTCATAGCTTGATC	232	92.87
	12308 - 12333	CAGGCTAGATCTGAGGACAAGAGGGC	GGCTAGATCTGAGGACAAG	CTTGTCCTCAGATCTAGCC	269	81.89
	12375 - 12395	TTAGAAAGTTGGATAATGATG	AGAAAGTTGGATAATGATG	CATCATTATCCAACTTTCT	389	75.78
	12416 - 12472	AATGCAAGAGATGGTTGTGTTCCCTTGAACATAATACCTCTTACAACAGCAGCCAAA	TTGTGTTCCCTTGAACATA	TATGTTCAAGGGAACACAA	304	78.02
	12479 - 12512	GTTGTCATACCAGACTATAACACATATAAAAATA	CAGACTATAACACATATAA	TTATATGTGTTATAGTCTG	336	91.71
	12551 - 12619	TGGGAAATCCAACAGGTTGTAGATGCAGATAGTAAAATTGTTCAACTTAGTGAAATTAGTATGGACAAT	GTTGTAGATGCAGATAGTA	TACTATCTGCATCTACAAC	153	87.94
	12623 - 12650	CCTAATTTAGCATGGCCTCTTATTGTAA	ATTTAGCATGGCCTCTTAT	ATAAGAGGCCATGCTAAAT	295	79.77
	12652 - 12675	AGCTTTAAGGGCCAATTCTGCTGT	TTTAAGGGCCAATTCTGCT	AGCAGAATTGGCCCTTAAA	440	53.28
nsp8 and nsp9	12677 - 12709	AAATTACAGAATAATGAGCTTAGTCCTGTTGCA	TACAGAATAATGAGCTTAG	CTAAGCTCATTATTCTGTA	208	67.63
nsp9	12831 - 12879	AGGATTTGAAATGGGCTAGATTCCCTAAGAGTGATGGAACTGGTACTAT	GTGATGGAACTGGTACTAT	ATAGTACCAGTTCCATCAC	124	84.69
	12924 - 12963	CTAAAGGTCCTAAAGTGAAGTATTTATACTTTATTAAAGG	AGGTCCTAAAGTGAAGTAT	ATACTTCACTTTAGGACCT	293	80.63
	12965 - 13001	TTAAACAACCTAAATAGAGGTATGGTACTTGGTAGTT	GGTATGGTACTTGGTAGTT	AACTACCAAGTACCATACC	148	85.86
nsp9 and nsp10	13020 - 13077	TACAAGCTGGTAATGCAACAGAAGTGCCTGCCAATTCAACTGTATTATCTTTCTGTGC	ACAGAAGTGCCTGCCAATT	AATTGGCAGGCACTTCTGT	191	75.38
nsp10	13079 - 13117	TTTGCTGTAGATGCTGCTAAAGCTTACAAAGATTATCTA	GCTGTAGATGCTGCTAAAG	CTTTAGCAGCATCTACAGC	295	83.49
	13194 - 13224	TTACACCGGAAGCCAATATGGATCAAGAATC	GAAGCCAATATGGATCAAG	CTTGATCCATATTGGCTTC	169	70
	13227 - 13269	TTGGTGGTGCATCGTGTTGTCTGTACTGCCGTTGCCACATAGA	GTTGTCTGTACTGCCGTTG	CAACGGCAGTACAGACAAC	51	61.35
	13276 - 13307	AAATCCTAAAGGATTTTGTGACTTAAAAGGTA	AAAGGATTTTGTGACTTAA	TTAAGTCACAAAATCCTTT	243	85.81
	13310 - 13344	TATGTACAAATACCTACAACTTGTGCTAATGACCC	TACCTACAACTTGTGCTAA	TTAGCACAAGTTGTAGGTA	220	78.43
	13359 - 13377	TTAAAAACACAGTCTGTAC	TTAAAAACACAGTCTGTAC	GTACAGACTGTGTTTTTAA	433	57.96
nsp10 and nsp11 and nsp12 (RdRP)	13431 - 13502	CCATGCTTCAGTCAGCTGATGCACAATCGTTTTTAAACGGGTTTGCGGTGTAAGTGCAGCCCGTCTTACACC	AATCGTTTTTAAACGGGTT	AACCCGTTTAAAAACGATT	36	75.86
nsp12 (RdRP)	13572 - 13607	TTTTGCTAAATTCCTAAAAACTAATTGTTGTCGCTT	AAATTCCTAAAAACTAATT	AATTAGTTTTTAGGAATTT	264	72.6
	13621 - 13642	GAAGATGACAATTTAATTGATT	AGATGACAATTTAATTGAT	ATCAATTAAATTGTCATCT	374	87.49
	13680 - 13711	CCAACATGAAGAAACAATTTATAATTTACTTA	AACATGAAGAAACAATTTA	TAAATTGTTTCTTCATGTT	433	87.05
	13769 - 13834	TGGTACCACATATATCACGTCAACGTCTTACTAAATACACAATGGCAGACCTCGTCTATGCTTTAA	AATGGCAGACCTCGTCTAT	ATAGACGAGGTCTGCCATT	28	76.31
	13863 - 13928	ATTAAAAGAAATACTTGTCACATACAATTGTTGTGATGATGATTATTTCAATAAAAAGGACTGGTA	TCAATAAAAAGGACTGGTA	TACCAGTCCTTTTTATTGA	210	84.41
	13951 - 13974	ATATTACGCGTATACGCCAACTTA	ACGCGTATACGCCAACTTA	TAAGTTGGCGTATACGCGT	266	89.76
	14035 - 14072	GCTGGTATTGTTGGTGTACTGACATTAGATAATCAAGA	GTGTACTGACATTAGATAA	TTATCTAATGTCAGTACAC	253	92.8
	14074 - 14103	CTCAATGGTAACTGGTATGATTTCGGTGAT	AACTGGTATGATTTCGGTG	CACCGAAATCATACCAGTT	44	60.85
	14123 - 14194	GTAGTGGAGTTCCTGTTGTAGATTCTTATTATTCATTGTTAATGCCTATATTAACCTTGACCAGGGCTTTAA	TCATTGTTAATGCCTATAT	ATATAGGCATTAACAATGA	173	79.29
	14210 - 14258	TTGACACTGACTTAACAAAGCCTTACATTAAGTGGGATTTGTTAAAATA	CCTTACATTAAGTGGGATT	AATCCCACTTAATGTAAGG	323	84.75
	14331 - 14406	TTGTGTTAACTGTTTGGATGACAGATGCATTCTGCATTGTGCAAACTTTAATGTTTTATTCTCTACAGTGTTCCCA	GCATTCTGCATTGTGCAAA	TTTGCACAATGCAGAATGC	278	86.41
	14423 - 14510	CACTAGTGAGAAAAATATTTGTTGATGGTGTTCCATTTGTAGTTTCAACTGGATACCACTTCAGAGAGCTAGGTGTTGTACATAATCA	CACTTCAGAGAGCTAGGTG	CACCTAGCTCTCTGAAGTG	137	67.19
	14512 - 14548	GATGTAAACTTACATAGCTCTAGACTTAGTTTTAAGG	TAAACTTACATAGCTCTAG	CTAGAGCTATGTAAGTTTA	182	59.42
	14555 - 14579	TTGTGTATGCTGCTGACCCTGCTAT	ATGCTGCTGACCCTGCTAT	ATAGCAGGGTCAGCAGCAT	235	73.23
	14586 - 14618	TGCTTCTGGTAATCTATTACTAGATAAACGCAC	GGTAATCTATTACTAGATA	TATCTAGTAATAGATTACC	172	93.07
	14620 - 14644	ACGTGCTTTTCAGTAGCTGCACTTA	TTTTCAGTAGCTGCACTTA	TAAGTGCAGCTACTGAAAA	353	79.21
	14677 - 14696	GGTAATTTTAACAAAGACTT	GTAATTTTAACAAAGACTT	AAGTCTTTGTTAAAATTAC	357	87.91
	14748 - 14767	ATTAAAACACTTCTTCTTTG	ATTAAAACACTTCTTCTTT	AAAGAAGAAGTGTTTTAAT	524	77.45
	14810 - 14876	GTTATAATCTACCAACAATGTGTGATATCAGACAACTACTATTTGTAGTTGAAGTTGTTGATAAGTA	ATATCAGACAACTACTATT	AATAGTAGTTGTCTGATAT	207	84.99
	14890 - 14911	GATGGTGGCTGTATTAATGCTA	TGGTGGCTGTATTAATGCT	AGCATTAATACAGCCACCA	271	70.75
	15027 - 15192	ATATACAAAACGTAATGTCATCCCTACTATAACTCAAATGAATCTTAAGTATGCCATTAGTGCAAAGAATAGAGCTCGCACCGTAGCTGGTGTCTCTATCTGTAGTACTATGACCAATAGACAGTTTCATCAAAAATTATTGAAATCAATAGCCGCCACTAGAGGA	AATAGAGCTCGCACCGTAG	CTACGGTGCGAGCTCTATT	33	72.49
	15194 - 15212	CTACTGTAGTAATTGGAAC	CTACTGTAGTAATTGGAAC	GTTCCAATTACTACAGTAG	542	75.84
	15214 - 15239	AGCAAATTCTATGGTGGTTGGCACAA	AATTCTATGGTGGTTGGCA	TGCCAACCACCATAGAATT	200	66.93
	15278 - 15323	ACCTTATGGGTTGGGATTATCCTAAATGTGATAGAGCCATGCCTAA	TGGGTTGGGATTATCCTAA	TTAGGATAATCCCAACCCA	196	81.47
	15372 - 15392	GTGTTGTAGCTTGTCACACCG	GTTGTAGCTTGTCACACCG	CGGTGTGACAAGCTACAAC	344	66.36
	15419 - 15437	CTCAAGTATTGAGTGAAAT	CTCAAGTATTGAGTGAAAT	ATTTCACTCAATACTTGAG	536	84.59
	15452 - 15476	GTTCACTATATGTTAAACCAGGTGG	CTATATGTTAAACCAGGTG	CACCTGGTTTAACATATAG	287	70.17
	15505 - 15534	TATGCTAATAGTGTTTTTAACATTTGTCAA	TAATAGTGTTTTTAACATT	AATGTTAAAAACACTATTA	378	74.81
	15544 - 15585	GCCAATGTTAATGCACTTTTATCTACTGATGGTAACAAAATT	TTTTATCTACTGATGGTAA	TTACCATCAGTAGATAAAA	230	83.3
	15608 - 15653	TACAACACAGACTTTATGAGTGTCTCTATAGAAATAGAGATGTTGA	AACACAGACTTTATGAGTG	CACTCATAAAGTCTGTGTT	237	65.04
	15673 - 15707	TTTTACGCATATTTGCGTAAACATTTCTCAATGAT	TTACGCATATTTGCGTAAA	TTTACGCAAATATGCGTAA	28	78
	15739 - 15759	AATAGCACTTATGCATCTCAA	TAGCACTTATGCATCTCAA	TTGAGATGCATAAGTGCTA	378	81.5
	15780 - 15809	GAACTTTAAGTCAGTTCTTTATTATCAAAA	TCAGTTCTTTATTATCAAA	TTTGATAATAAAGAACTGA	304	87.58
	15811 - 15851	AATGTTTTTATGTCTGAAGCAAAATGTTGGACTGAGACTGA	AGCAAAATGTTGGACTGAG	CTCAGTCCAACATTTTGCT	292	70.54
	15929 - 15959	CTTACCCAGATCCATCAAGAATCCTAGGGGC	GATCCATCAAGAATCCTAG	CTAGGATTCTTGATGGATC	221	78.78
	15982 - 16016	GTAAAAACAGATGGTACACTTATGATTGAACGGTT	CACTTATGATTGAACGGTT	AACCGTTCAATCATAAGTG	34	84.89
	16018 - 16052	GTGTCTTTAGCTATAGATGCTTACCCACTTACTAA	ATGCTTACCCACTTACTAA	TTAGTAAGTGGGTAAGCAT	261	85.96
	16076 - 16110	ATGTCTTTCATTTGTACTTACAATACATAAGAAAG	TTCATTTGTACTTACAATA	TATTGTAAGTACAAATGAA	295	82.29
	16115 - 16178	ATGATGAGTTAACAGGACACATGTTAGACATGTATTCTGTTATGCTTACTAATGATAACACTTC	TCTGTTATGCTTACTAATG	CATTAGTAAGCATAACAGA	248	68.13
	16193 - 16221	CTGAGTTTTATGAGGCTATGTACACACCG	AGTTTTATGAGGCTATGTA	TACATAGCCTCATAAAACT	235	87.72
nsp12 (RdRP) and nsp13 (helicase)	16223 - 16241	ATACAGTCTTACAGGCTGT	ATACAGTCTTACAGGCTGT	ACAGCCTGTAAGACTGTAT	777	75.22
nsp13 (helicase)	16261 - 16288	AATTCACAGACTTCATTAAGATGTGGTG	CACAGACTTCATTAAGATG	CATCTTAATGAAGTCTGTG	336	80.12
	16294 - 16361	ATACGTAGACCATTCTTATGTTGTAAATGCTGTTACGACCATGTCATATCAACATCACATAAATTAGT	AAATGCTGTTACGACCATG	CATGGTCGTAACAGCATTT	127	54.1
	16397 - 16418	GTTGTGATGTCACAGATGTGAC	GTGATGTCACAGATGTGAC	GTCACATCTGTGACATCAC	430	77.76
	16429 - 16455	TTAGGAGGTATGAGCTATTATTGTAAA	AGGAGGTATGAGCTATTAT	ATAATAGCTCATACCTCCT	248	87.04
	16475 - 16507	GTTTTCCATTGTGTGCTAATGGACAAGTTTTTG	GTGTGCTAATGGACAAGTT	AACTTGTCCATTAGCACAC	229	85.96
	16516 - 16534	AAAAATACATGTGTTGGTA	AAAAATACATGTGTTGGTA	TACCAACACATGTATTTTT	261	80.15
	16538 - 16574	ATAATGTTACTGACTTTAATGCAATTGCAACATGTGA	ACTGACTTTAATGCAATTG	CAATTGCATTAAAGTCAGT	255	55.86
	16576 - 16595	TGGACAAATGCTGGTGATTA	TGGACAAATGCTGGTGATT	AATCACCAGCATTTGTCCA	237	72.3
	16597 - 16615	ATTTTAGCTAACACCTGTA	ATTTTAGCTAACACCTGTA	TACAGGTGTTAGCTAAAAT	424	84.86
	16629 - 16649	GCTTTTTGCAGCAGAAACGCT	TTTTTGCAGCAGAAACGCT	AGCGTTTCTGCTGCAAAAA	57	61.57
	16668 - 16739	ATTTAAACTGTCTTATGGTATTGCTACTGTACGTGAAGTGCTGTCTGACAGAGAATTACATCTTTCATGGGA	GGTATTGCTACTGTACGTG	CACGTACAGTAGCAATACC	49	73.64
	16763 - 16829	TTAACCGAAATTATGTCTTTACTGGTTATCGTGTAACTAAAAACAGTAAAGTACAAATAGGAGAGTA	GTCTTTACTGGTTATCGTG	CACGATAACCAGTAAAGAC	38	77.24
	16888 - 16908	AAATTAAATGTTGGTGATTAT	ATTAAATGTTGGTGATTAT	ATAATCACCAACATTTAAT	302	82.73
	16913 - 16934	TGCTGACATCACATACAGTAAT	CTGACATCACATACAGTAA	TTACTGTATGTGATGTCAG	315	94.51
	16958 - 16983	TGCCACAAGAGCACTATGTTAGAATT	CAAGAGCACTATGTTAGAA	TTCTAACATAGTGCTCTTG	251	87.16
	17011 - 17048	TCAGATGAGTTTTCTAGCAATGTTGCAAATTATCAAAA	AGATGAGTTTTCTAGCAAT	ATTGCTAGAAAACTCATCT	247	89.77
	17050 - 17073	GTTGGTATGCAAAAGTATTCTACA	TGGTATGCAAAAGTATTCT	AGAATACTTTTGCATACCA	241	68.39
	17159 - 17192	CTTGCTCTCATGCCGCTGTTGATGCACTATGTGA	CCGCTGTTGATGCACTATG	CATAGTGCATCAACAGCGG	162	79.67
	17194 - 17214	AAGGCATTAAAATATTTGCCT	GGCATTAAAATATTTGCCT	AGGCAAATATTTTAATGCC	413	81.17
	17216 - 17246	TAGATAAATGTAGTAGAATTATACCTGCACG	TGTAGTAGAATTATACCTG	CAGGTATAATTCTACTACA	221	63.63
	17250 - 17269	TCGTGTAGAGTGTTTTGATA	CGTGTAGAGTGTTTTGATA	TATCAAAACACTCTACACG	574	94.36
	17305 - 17325	TTTTGTACTGTAAATGCATTG	TTGTACTGTAAATGCATTG	CAATGCATTTACAGTACAA	450	53.77
	17327 - 17371	CTGAGACGACAGCAGATATAGTTGTCTTTGATGAAATTTCAATGG	GAGACGACAGCAGATATAG	CTATATCTGCTGTCGTCTC	255	80.05
	17377 - 17409	AATTATGATTTGAGTGTTGTCAATGCCAGATTA	GATTTGAGTGTTGTCAATG	CATTGACAACACTCAAATC	192	76.55
	17428 - 17469	TACATTGGCGACCCTGCTCAATTACCTGCACCACGCACATTG	TACCTGCACCACGCACATT	AATGTGCGTGGTGCAGGTA	186	58.15
	17475 - 17501	TAAGGGCACACTAGAACCAGAATATTT	GGGCACACTAGAACCAGAA	TTCTGGTTCTAGTGTGCCC	327	87.67
	17503 - 17535	AATTCAGTGTGTAGACTTATGAAAACTATAGGT	TTCAGTGTGTAGACTTATG	CATAAGTCTACACACTGAA	225	61.33
	17551 - 17572	GGAACTTGTCGGCGTTGTCCTG	AACTTGTCGGCGTTGTCCT	AGGACAACGCCGACAAGTT	255	63.05
	17574 - 17614	TGAAATTGTTGACACTGTGAGTGCTTTGGTTTATGATAATA	ATTGTTGACACTGTGAGTG	CACTCACAGTGTCAACAAT	240	45.53
	17691 - 17720	ATCTGCAATTAACAGGCCACAAATAGGCGT	GCAATTAACAGGCCACAAA	TTTGTGGCCTGTTAATTGC	265	92.08
	17767 - 17798	TTTATTTCACCTTATAATTCACAGAATGCTGT	CACCTTATAATTCACAGAA	TTCTGTGAATTATAAGGTG	451	86.97
	17806 - 17824	AAGATTTTGGGACTACCAA	AAGATTTTGGGACTACCAA	TTGGTAGTCCCAAAATCTT	187	86.69
	17826 - 17857	TCAAACTGTTGATTCATCACAGGGCTCAGAAT	TTCATCACAGGGCTCAGAA	TTCTGAGCCCTGTGATGAA	420	65.59
	17895 - 17963	TCACTCTTGTAATGTAAACAGATTTAATGTTGCTATTACCAGAGCAAAAGTAGGCATACTTTGCATAAT	TAGGCATACTTTGCATAAT	ATTATGCAAAGTATGCCTA	223	73.01
	17978 - 17998	TTTATGACAAGTTGCAATTTA	TATGACAAGTTGCAATTTA	TAAATTGCAACTTGTCATA	376	83.04
nsp14 (3'-to-5' exonuclease)	18041 - 18059	CTGAAAATGTAACAGGACT	CTGAAAATGTAACAGGACT	AGTCCTGTTACATTTTCAG	314	80
	18061 - 18085	TTTAAAGATTGTAGTAAGGTAATCA	TAAAGATTGTAGTAAGGTA	TACCTTACTACAATCTTTA	171	84.23
	18100 - 18125	ACACAGGCACCTACACACCTCAGTGT	GCACCTACACACCTCAGTG	CACTGAGGTGTGTAGGTGC	372	71.68
	18311 - 18332	TCGAGGGGTGTCATGCTACTAG	AGGGGTGTCATGCTACTAG	CTAGTAGCATGACACCCCT	200	68.49
	18365 - 18409	TAGGTTTTTCTACAGGTGTTAACCTAGTTGCTGTACCTACAGGTT	TACAGGTGTTAACCTAGTT	AACTAGGTTAACACCTGTA	148	76.43
	18444 - 18480	AGTTAGTGCTAAACCACCGCCTGGAGATCAATTTAAA	CCACCGCCTGGAGATCAAT	ATTGATCTCCAGGCGGTGG	201	81.9
	18520 - 18567	GTAGTGCGTATAAAGATTGTACAAATGTTAAGTGACACACTTAAAAAT	TGTTAAGTGACACACTTAA	TTAAGTGTGTCACTTAACA	270	89.67
	18583 - 18602	GTATTTGTCTTATGGGCACA	GTATTTGTCTTATGGGCAC	GTGCCCATAAGACAAATAC	399	67.69
	18706 - 18735	ACTTATGCCTGTTGGCATCATTCTATTGGA	CTGTTGGCATCATTCTATT	AATAGAATGATGCCAACAG	401	83.23
	18763 - 18787	ATTGATGTTCAACAATGGGGTTTTA	ATGTTCAACAATGGGGTTT	AAACCCCATTGTTGAACAT	307	65.95
	18802 - 18827	AGCAACCATGATCTGTATTGTCAAGT	CATGATCTGTATTGTCAAG	CTTGACAATACAGATCATG	323	79.02
	18908 - 18926	TTGACTGGACTATTGAATA	TTGACTGGACTATTGAATA	TATTCAATAGTCCAGTCAA	482	80.73
	18929 - 18972	CTATAATTGGTGATGAACTGAAGATTAATGCGGCTTGTAGAAAG	TGAAGATTAATGCGGCTTG	CAAGCCGCATTAATCTTCA	49	64.9
	19033 - 19070	ATTGGTAACCCTAAAGCTATTAAGTGTGTACCTCAAGC	TGGTAACCCTAAAGCTATT	AATAGCTTTAGGGTTACCA	232	78.37
	19074 - 19100	TGTAGAATGGAAGTTCTATGATGCACA	AGAATGGAAGTTCTATGAT	ATCATAGAACTTCCATTCT	238	84.24
	19127 - 19165	TAGAAGAATTATTCTATTCTTATGCCACACATTCTGACA	TATTCTTATGCCACACATT	AATGTGTGGCATAAGAATA	380	74.47
	19183 - 19219	TGCCTATTTTGGAATTGCAATGTCGATAGATATCCTG	GGAATTGCAATGTCGATAG	CTATCGACATTGCAATTCC	20	83.65
	19221 - 19253	TAATTCCATTGTTTGTAGATTTGACACTAGAGT	TTTGTAGATTTGACACTAG	CTAGTGTCAAATCTACAAA	188	61.31
	19274 - 19298	CTGGTTGTGATGGTGGCAGTTTGTA	GTTGTGATGGTGGCAGTTT	AAACTGCCACCATCACAAC	268	83.37
	19300 - 19324	GTAAATAAACATGCATTCCACACAC	AATAAACATGCATTCCACA	TGTGGAATGCATGTTTATT	319	73.56
	19328 - 19354	CTTTTGATAAAAGTGCTTTTGTTAATT	ATAAAAGTGCTTTTGTTAA	TTAACAAAAGCACTTTTAT	579	86.41
	19367 - 19402	CATTTTTCTATTACTCTGACAGTCCATGTGAGTCTC	ATTACTCTGACAGTCCATG	CATGGACTGTCAGAGTAAT	179	58.79
	19421 - 19453	CAGATATAGATTATGTACCACTAAAGTCTGCTA	ATAGATTATGTACCACTAA	TTAGTGGTACATAATCTAT	170	87.61
	19455 - 19483	GTGTATAACACGTTGCAATTTAGGTGGTG	ACACGTTGCAATTTAGGTG	CACCTAAATTGCAACGTGT	237	64.26
	19489 - 19508	TGTAGACATCATGCTAATGA	TGTAGACATCATGCTAATG	CATTAGCATGATGTCTACA	254	61.73
	19573 - 19609	AAACAATTTGATACTTATAACCTCTGGAACACTTTTA	ATAACCTCTGGAACACTTT	AAAGTGTTCCAGAGGTTAT	338	76.25
nsp14 (3'-to-5' exonuclease) and nsp15 (endoRNAse)	19611 - 19644	AAGACTTCAGAGTTTAGAAAATGTGGCTTTTAAT	GTTTAGAAAATGTGGCTTT	AAAGCCACATTTTCTAAAC	413	86.25
nsp15 (endoRNAse)	19654 - 19676	AAGGGACACTTTGATGGACAACA	GGACACTTTGATGGACAAC	GTTGTCCATCAAAGTGTCC	265	76.5
	19685 - 19718	TACCAGTTTCTATCATTAATAACACTGTTTACAC	ATCATTAATAACACTGTTT	AAACAGTGTTATTAATGAT	412	81.83
	19736 - 19812	ATGTAGAATTGTTTGAAAATAAAACAACATTACCTGTTAATGTAGCATTTGAGCTTTGGGCTAAGCGCAACATTAAA	CATTTGAGCTTTGGGCTAA	TTAGCCCAAAGCTCAAATG	146	82.98
	19863 - 19882	TAATACTGTGATCTGGGACT	AATACTGTGATCTGGGACT	AGTCCCAGATCACAGTATT	382	60.72
	19903 - 19937	CATATATCTACTATTGGTGTTTGTTCTATGACTGA	CTATTGGTGTTTGTTCTAT	ATAGAACAAACACCAATAG	271	82.34
	19975 - 19998	CTCACTGTCTTTTTTGATGGTAGA	CTGTCTTTTTTGATGGTAG	CTACCATCAAAAAAGACAG	230	79.53
	20060 - 20080	GTGTTAAAGGTTTACAACCAT	GTTAAAGGTTTACAACCAT	ATGGTTGTAAACCTTTAAC	221	86.53
	20082 - 20131	TGTAGGTCCCAAACAAGCTAGTCTTAATGGAGTCACATTAATTGGAGAAG	GTCTTAATGGAGTCACATT	AATGTGACTCCATTAAGAC	297	87.8
	20158 - 20196	AAGAAAGTTGATGGTGTTGTCCAACAATTACCTGAAACT	GATGGTGTTGTCCAACAAT	ATTGTTGGACAACACCATC	290	87.95
	20198 - 20232	ACTTTACTCAGAGTAGAAATTTACAAGAATTTAAA	GAGTAGAAATTTACAAGAA	TTCTTGTAAATTTCTACTC	306	94.81
	20420 - 20456	ATTTTATTCCTATGGACAGTACAGTTAAAAACTATTT	TTTATTCCTATGGACAGTA	TACTGTCCATAGGAATAAA	248	71.12
	20458 - 20480	ATAACAGATGCGCAAACAGGTTC	ACAGATGCGCAAACAGGTT	AACCTGTTTGCGCATCTGT	242	84.66
	20484 - 20526	TAAGTGTGTGTGTTCTGTTATTGATTTATTACTTGATGATTTT	GTGTGTTCTGTTATTGATT	AATCAATAACAGAACACAC	313	86.88
	20583 - 20610	TATTGACTATACAGAAATTTCATTTATG	ACTATACAGAAATTTCATT	AATGAAATTTCTGTATAGT	710	83.79
nsp15 (endoRNAse) and nsp16 (2'-O-ribose methyltransferase)	20648 - 20669	CAAAATTACAATCTAGTCAAGC	AAATTACAATCTAGTCAAG	CTTGACTAGATTGTAATTT	225	74.29
nsp16 (2'-O-ribose methyltransferase)	20767 - 20786	CCTAAAGGCATAATGATGAA	CTAAAGGCATAATGATGAA	TTCATCATTATGCCTTTAG	367	90.49
	20802 - 20822	TCAACTGTGTCAATATTTAAA	CAACTGTGTCAATATTTAA	TTAAATATTGACACAGTTG	974	93.23
	20824 - 20843	ACATTAACATTAGCTGTACC	ACATTAACATTAGCTGTAC	GTACAGCTAATGTTAATGT	274	70.85
	20853 - 20890	GAGAGTTATACATTTTGGTGCTGGTTCTGATAAAGGAG	TTGGTGCTGGTTCTGATAA	TTATCAGAACCAGCACCAA	266	80
	20892 - 20930	TGCACCAGGTACAGCTGTTTTAAGACAGTGGTTGCCTAC	CAGCTGTTTTAAGACAGTG	CACTGTCTTAAAACAGCTG	258	68.08
	20937 - 20987	GCTGCTTGTCGATTCAGATCTTAATGACTTTGTCTCTGATGCAGATTCAAC	CTTGTCGATTCAGATCTTA	TAAGATCTGAATCGACAAG	242	85.77
	20989 - 21023	TTGATTGGTGATTGTGCAACTGTACATACAGCTAA	CAACTGTACATACAGCTAA	TTAGCTGTATGTACAGTTG	287	93.36
	21035 - 21076	TCATTATTAGTGATATGTACGACCCTAAGACTAAAAATGTTA	GTGATATGTACGACCCTAA	TTAGGGTCGTACATATCAC	149	91.35
	21078 - 21109	AAAAGAAAATGACTCTAAAGAGGGTTTTTTCA	ATGACTCTAAAGAGGGTTT	AAACCCTCTTTAGAGTCAT	236	80.75
	21405 - 21451	ATTTCCCCTTAAATTAAGGGGTACTGCTGTTATGTCTTTAAAAGAAG	CCCCTTAAATTAAGGGGTA	TACCCCTTAATTTAAGGGG	227	89.55
	21463 - 21484	GATATGATTTTATCTCTTCTTA	ATGATTTTATCTCTTCTTA	TAAGAAGAGATAAAATCAT	524	86.85
	21486 - 21519	TAAAGGTAGACTTATAATTAGAGAAAACAACAGA	GGTAGACTTATAATTAGAG	CTCTAATTATAAGTCTACC	344	84.86
S (spike glycoprotein)	21657 - 21675	TCACACGTGGTGTTTATTA	TCACACGTGGTGTTTATTA	TAATAAACACCACGTGTGA	1047	84.22
	21747 - 21766	TTACTTGGTTCCATGCTATA	TACTTGGTTCCATGCTATA	TATAGCATGGAACCAAGTA	265	81.76
	21918 - 21973	TTGTTAATAACGCTACTAATGTTGTTATTAAAGTCTGTGAATTTCAATTTTGTAAT	GTTAATAACGCTACTAATG	CATTAGTAGCGTTATTAAC	248	80.05
	22052 - 22095	AATAATTGCACTTTTGAATATGTCTCTCAGCCTTTTCTTATGGA	CTCTCAGCCTTTTCTTATG	CATAAGAAAAGGCTGAGAG	393	74.34
	22121 - 22150	AAAAATCTTAGGGAATTTGTGTTTAAGAAT	GGGAATTTGTGTTTAAGAA	TTCTTAAACACAAATTCCC	597	94.23
	22226 - 222507	GCTTTAGAACCATTGGTAGATTTGCCAATAGG	TTAGAACCATTGGTAGATT	AATCTACCAATGGTTCTAA	182	65.25
	22304 - 22322	TATTTGACTCCTGGTGATT	TATTTGACTCCTGGTGATT	AATCACCAGGAGTCAAATA	237	68.98
	22532 - 22574	AGAATCTATTGTTAGATTTCCTAATATTACAAACTTGTGCCCT	ATTGTTAGATTTCCTAATA	TATTAGGAAATCTAACAAT	225	85.51
	22624 - 22652	ACAGGAAGAGAATCAGCAACTGTGTTGCT	AAGAGAATCAGCAACTGTG	CACAGTTGCTGATTCTCTT	374	65.92
	22663 - 22687	TCCTATATAATTCCGCATCATTTTC	TATATAATTCCGCATCATT	AATGATGCGGAATTATATA	255	68.97
	22715 - 22776	TACTAAATTAAATGATCTCTGCTTTACTAATGTCTATGCAGATTCATTTGTAATTAGAGGTG	TGCTTTACTAATGTCTATG	CATAGACATTAGTAAAGCA	190	60.2
	22805 - 22855	AACTGGAAAGATTGCTGATTATAATTATAAATTACCAGATGATTTTACAGG	CTGGAAAGATTGCTGATTA	TAATCAGCAATCTTTCCAG	307	89.68
	22881 - 22935	AATCTTGATTCTAAGGTTGGTGGTAATTATAATTACCTGTATAGATTGTTTAGGA	ATTCTAAGGTTGGTGGTAA	TTACCACCAACCTTAGAAT	186	81.9
	22937 - 22984	GTCTAATCTCAAACCTTTTGAGAGAGATATTTCAACTGAAATCTATCA	AACCTTTTGAGAGAGATAT	ATATCTCTCTCAAAAGGTT	251	77.35
	23088 - 23116	AGAGTAGTAGTACTTTCTTTTGAACTTCT	AGTAGTACTTTCTTTTGAA	TTCAAAAGAAAGTACTACT	796	87.47
	23129 - 23147	AACTGTTTGTGGACCTAAA	AACTGTTTGTGGACCTAAA	TTTAGGTCCACAAACAGTT	199	90.98
	23208 - 23242	ACAGGTGTTCTTACTGAGTCTAACAAAAAGTTTCT	GTGTTCTTACTGAGTCTAA	TTAGACTCAGTAAGAACAC	163	92.54
	23250 - 23270	CAACAATTTGGCAGAGACATT	ACAATTTGGCAGAGACATT	AATGTCTCTGCCAAATTGT	285	87.64
	23287 - 23311	CTGTCCGTGATCCACAGACACTTGA	CGTGATCCACAGACACTTG	CAAGTGTCTGTGGATCACG	286	76.88
	23313 - 23347	ATTCTTGACATTACACCATGTTCTTTTGGTGGTGT	CCATGTTCTTTTGGTGGTG	CACCACCAAAAGAACATGG	307	71.24
	23361 - 23393	CCAGGAACAAATACTTCTAACCAGGTTGCTGTT	AAATACTTCTAACCAGGTT	AACCTGGTTAGAAGTATTT	287	73.24
	23455 - 23492	CTACTTGGCGTGTTTATTCTACAGGTTCTAATGTTTTT	TTTATTCTACAGGTTCTAA	TTAGAACCTGTAGAATAAA	208	78.39
	23535 - 23557	AACTCATATGAGTGTGACATACC	CTCATATGAGTGTGACATA	TATGTCACACTCATATGAG	303	87.77
	23640 - 23673	ATTGCCTACACTATGTCACTTGGTGCAGAAAATT	GCCTACACTATGTCACTTG	CAAGTGACATAGTGTAGGC	373	77.22
	23681 - 23707	TTACTCTAATAACTCTATTGCCATACC	TAATAACTCTATTGCCATA	TATGGCAATAGAGTTATTA	353	78.18
	23733 - 23755	ACAGAAATTCTACCAGTGTCTAT	AAATTCTACCAGTGTCTAT	ATAGACACTGGTAGAATTT	233	78.95
	23760 - 23782	AAGACATCAGTAGATTGTACAAT	CATCAGTAGATTGTACAAT	ATTGTACAATCTACTGATG	275	84.69
	23784 - 23816	TACATTTGTGGTGATTCAACTGAATGCAGCAAT	TTCAACTGAATGCAGCAAT	ATTGCTGCATTCAGTTGAA	340	60.42
	23818 - 23849	TTTTGTTGCAATATGGCAGTTTTTGTACACAA	TGTTGCAATATGGCAGTTT	AAACTGCCATATTGCAACA	268	69.19
	23870 - 23893	AATAGCTGTTGAACAAGACAAAAA	GCTGTTGAACAAGACAAAA	TTTTGTCTTGTTCAACAGC	381	92.53
	23954 - 23972	TGGTGGTTTTAATTTTTCA	TGGTGGTTTTAATTTTTCA	TGAAAAATTAAAACCACCA	1141	80.77
	24036 - 24054	AAAGTGACACTTGCAGATG	AAAGTGACACTTGCAGATG	CATCTGCAAGTGTCACTTT	294	63.14
	24056 - 24077	TGGCTTCATCAAACAATATGGT	CTTCATCAAACAATATGGT	ACCATATTGTTTGATGAAG	279	69.4
	24135 - 24227	CTTACTGTTTTGCCACCTTTGCTCACAGATGAAATGATTGCTCAATACACTTCTGCACTGTTAGCGGGTACAATCACTTCTGGTTGGACCTTT	TCTGCACTGTTAGCGGGTA	TACCCGCTAACAGTGCAGA	52	74.02
	24247 - 24310	AAATACCATTTGCTATGCAAATGGCTTATAGGTTTAATGGTATTGGAGTTACACAGAATGTTCT	TGCAAATGGCTTATAGGTT	AACCTATAAGCCATTTGCA	174	80.64
	24327 - 24348	TTGATTGCCAACCAATTTAATA	ATTGCCAACCAATTTAATA	TATTAAATTGGTTGGCAAT	899
	24392 - 24412	TGCACTTGGAAAACTTCAAGA	GCACTTGGAAAACTTCAAG	CTTGAAGTTTTCCAAGTGC	364	81.02
	24452 - 24477	TAAACAACTTAGCTCCAATTTTGGTG	AACAACTTAGCTCCAATTT	AAATTGGAGCTAAGTTGTT	211	78.79
	24522 - 24586	GTTGAGGCTGAAGTGCAAATTGATAGGTTGATCACAGGCAGACTTCAAAGTTTGCAGACATATGT	AAGTGCAAATTGATAGGTT	AACCTATCAATTTGCACTT	152	77.1
	24588 - 24620	ACTCAACAATTAATTAGAGCTGCAGAAATCAGA	TTAATTAGAGCTGCAGAAA	TTTCTGCAGCTCTAATTAA	457	82.7
	24622 - 24680	CTTCTGCTAATCTTGCTGCTACTAAAATGTCAGAGTGTGTACTTGGACAATCAAAAAGA	CTAATCTTGCTGCTACTAA	TTAGTAGCAGCAAGATTAG	200	89.77
	24696 - 24739	AAGGGCTATCATCTTATGTCCTTCCCTCAGTCAGCACCTCATGG	CCTCAGTCAGCACCTCATG	CATGAGGTGCTGACTGAGG	294	78.26
	24764 - 24788	TGTCCCTGCACAAGAAAAGAACTTC	TCCCTGCACAAGAAAAGAA	TTCTTTTCTTGTGCAGGGA	907	85.18
	24865 - 24887	ACTGGTTTGTAACACAAAGGAAT	GGTTTGTAACACAAAGGAA	TTCCTTTGTGTTACAAACC	619	94.66
	24935 - 24964	TAACTGTGATGTTGTAATAGGAATTGTCAA	TGTGATGTTGTAATAGGAA	TTCCTATTACAACATCACA	282	71.33
	25008 - 25031	AAGGAGGAGTTAGATAAATATTTT	AGGAGTTAGATAAATATTT	AAATATTTATCTAACTCCT	962	87.11
	25070 - 25088	CTCTGGCATTAATGCTTCA	CTCTGGCATTAATGCTTCA	TGAAGCATTAATGCCAGAG	388	83.22
	25118 - 25153	CCTCAATGAGGTTGCCAAGAATTTAAATGAATCTCT	TCAATGAGGTTGCCAAGAA	TTCTTGGCAACCTCATTGA	383	82.94
	25220 - 25244	TTTTATAGCTGGCTTGATTGCCATA	AGCTGGCTTGATTGCCATA	TATGGCAATCAAGCCAGCT	353	86.48
	25284 - 25305	TGTAGTTGTCTCAAGGGCTGTT	AGTTGTCTCAAGGGCTGTT	AACAGCCCTTGAGACAACT	335	74.62
	25358 - 25381	CAAAGGAGTCAAATTACATTACAC	AAGGAGTCAAATTACATTA	TAATGTAATTTGACTCCTT	468	86.66
ORF3a	25812 - 25847	TTTATGATGCCAACTATTTTCTTTGCTGGCATACTA	TATTTTCTTTGCTGGCATA	TATGCCAGCAAAGAAAATA	321	80.49
	25857 - 25885	ACTATTGTATACCTTACAATAGTGTAACT	TATACCTTACAATAGTGTA	TACACTATTGTAAGGTATA	231	79.03
	25921 - 25964	AAGTCCTATTTCTGAACATGACTACCAGATTGGTGGTTATACTG	CATGACTACCAGATTGGTG	CACCAATCTGGTAGTCATG	213	64.98
	25983 - 26022	TAAAAGACTGTGTTGTATTACACAGTTACTTCACTTCAGA	TGTGTTGTATTACACAGTT	AACTGTGTAATACAACACA	356	77.8
	26126 - 26144	CAAATTCACACAATCGACG	CAAATTCACACAATCGACG	CGTCGATTGTGTGAATTTG	21	64.11
E (envelope protein)	26235 - 26256	AGTACGAACTTATGTACTCATT	ACGAACTTATGTACTCATT	AATGAGTACATAAGTTCGT	222	84.31
	26276 - 26301	ACGTTAATAGTTAATAGCGTACTTCT	GTTAATAGTTAATAGCGTA	TACGCTATTAACTATTAAC	29	89.92
	26372 - 26408	TGCTGCAATATTGTTAACGTGAGTCTTGTAAAACCTT	CTGCAATATTGTTAACGTG	CACGTTAACAATATTGCAG	55	74.05
	26461 - 26483	TCTTCTGGTCTAAACGAACTAAA	TCTGGTCTAAACGAACTAA	TTAGTTCGTTTAGACCAGA	138	84.84
M (membrane glycoprotein)	26503 - 26526	TTTGGAACTTTAATTTTAGCCATG	AACTTTAATTTTAGCCATG	CATGGCTAAAATTAAAGTT	278	63.48
	26535 - 26625	CAACGGTACTATTACCGTTGAAGAGCTTAAAAAGCTCCTTGAACAATGGAACCTAGTAATAGGTTTCCTATTCCTTACATGGATTTGTCTT	CGGTACTATTACCGTTGAA	TTCAACGGTAATAGTACCG	41	91.03
	26692 - 26720	TTATGGCCAGTAACTTTAGCTTGTTTTGT	CCAGTAACTTTAGCTTGTT	AACAAGCTAAAGTTACTGG	251	86.2
	26822 - 26871	TCAGACTGTTTGCGCGTACGCGTTCCATGTGGTCATTCAATCCAGAAACT	CTGTTTGCGCGTACGCGTT	AACGCGTACGCGCAAACAG	11	82.34
	26953 - 26985	ATCCTTCGTGGACATCTTCGTATTGCTGGACAC	TCGTGGACATCTTCGTATT	AATACGAAGATGTCCACGA	42	81.81
	26987 - 27005	ATCTAGGACGCTGTGACAT	ATCTAGGACGCTGTGACAT	ATGTCACAGCGTCCTAGAT	313	63.65
	27058 - 27090	TACAAATTGGGAGCTTCGCAGCGTGTAGCAGGT	GGAGCTTCGCAGCGTGTAG	CTACACGCTGCGAAGCTCC	53	85.75
	27094 - 27120	TCAGGTTTTGCTGCATACAGTCGCTAC	TGCTGCATACAGTCGCTAC	GTAGCGACTGTATGCAGCA	225	61.3
	27165 - 27200	TGACAATATTGCTTTGCTTGTACAGTAAGTGACAAC	TTTGCTTGTACAGTAAGTG	CACTTACTGTACAAGCAAA	207	48.69
ORF6	27230 - 27263	ACTATAGCAGAGATATTACTAATTATTATGAGGA	AGCAGAGATATTACTAATT	AATTAGTAATATCTCTGCT	248	86.77
	27304 - 27327	CCTCATAATTAAAAATTTATCTAA	TAATTAAAAATTTATCTAA	TTAGATAAATTTTTAATTA	258	80.76
ORF7a	27449 - 27474	CACTACCAAGAGTGTGTTAGAGGTAC	TACCAAGAGTGTGTTAGAG	CTCTAACACACTCTTGGTA	251	53.79
	27637 - 27669	AGTTTCACCTAAACTGTTCATCAGACAAGAGGA	ACTGTTCATCAGACAAGAG	CTCTTGTCTGATGAACAGT	313	78.58
ORF7b	27812 - 27838	TCCTTGTTTTAATTATGCTTATTATCT	TTGTTTTAATTATGCTTAT	ATAAGCATAATTAAAACAA	318	75.8
N (nucleocapsid)	28346 - 28367	TGGCAGTAACCAGAATGGAGAA	CAGTAACCAGAATGGAGAA	TTCTCCATTCTGGTTACTG	504	90.7
	28411 - 28432	CCAATAATACTGCGTCTTGGTT	ATAATACTGCGTCTTGGTT	AACCAAGACGCAGTATTAT	319	75.56
	28434 - 28457	ACCGCTCTCACTCAACATGGCAAG	TCTCACTCAACATGGCAAG	CTTGCCATGTTGAGTGAGA	336	59.66
	28482 - 28539	CAAGGCGTTCCAATTAACACCAATAGCAGTCCAGATGACCAAATTGGCTACTACCGAA	CAAATTGGCTACTACCGAA	TTCGGTAGTAGCCAATTTG	28	89.34
	28541 - 28580	AGCTACCAGACGAATTCGTGGTGGTGACGGTAAAATGAAA	TTCGTGGTGGTGACGGTAA	TTACCGTCACCACCACGAA	27	80.99
	28582 - 28603	ATCTCAGTCCAAGATGGTATTT	CTCAGTCCAAGATGGTATT	AATACCATCTTGGACTGAG	258	85.12
	28659 - 28677	GGCATCATATGGGTTGCAA	GGCATCATATGGGTTGCAA	TTGCAACCCATATGATGCC	262	85.48
	28932 - 28968	GCTTTGCTGCTGCTTGACAGATTGAACCAGCTTGAGA	TGCTGCTTGACAGATTGAA	TTCAATCTGTCAAGCAGCA	223	83.53
	29031 - 29068	GAGGCTTCTAAGAAGCCTCGGCAAAAACGTACTGCCAC	TCTAAGAAGCCTCGGCAAA	TTTGCCGAGGCTTCTTAGA	36	84.27
	29097 - 29119	GGCAGACGTGGTCCAGAACAAAC	AGACGTGGTCCAGAACAAA	TTTGTTCTGGACCACGTCT	371	90.54
	29121 - 29140	CAAGGAAATTTTGGGGACCA	AAGGAAATTTTGGGGACCA	TGGTCCCCAAAATTTCCTT	274	68.75
	29150 - 29171	CAGACAAGGAACTGATTACAAA	ACAAGGAACTGATTACAAA	TTTGTAATCAGTTCCTTGT	413	89.35
	29202 - 29227	AGCGCTTCAGCGTTCTTCGGAATGTC	TTCAGCGTTCTTCGGAATG	CATTCCGAAGAACGCTGAA	40	50.35
	29326 - 29347	TTTTGCTGAATAAGCATATTGA	TTGCTGAATAAGCATATTG	CAATATGCTTATTCAGCAA	358	91.18
	29479 - 29511	ATTTCTCCAAACAATTGCAACAATCCATGAGCA	AATTGCAACAATCCATGAG	CTCATGGATTGTTGCAATT	285	58.72
